# Supplementary material for: Artificial intelligence-enhanced quantum chemical method with broad applicability
Source: Nat Commun. 2021 Dec 2;12:7022. doi: 10.1038/s41467-021-27340-2 (PMC8640006; doi:10.1038/s41467-021-27340-2)
Supplement: Supplementary file 2 — Supplementary Data 1 [file 41467_2021_27340_MOESM2_ESM.xlsx]

## Sheet: S1. Summary
The mean absolute deviations (MADs) calculated for different methods and each data set.
data set	ODM2	B3LYP/ 6-31G*	ωB97X/ 6-31G*	ωB97X-D/ 6-31G*	ωB97X/ def2-TZVPP	ωB97X-D4/ def2-TZVPP	ANI- 1ccx	AIQM1 @DFT*	AIQM1 @DFT	AIQM1	CCSD(T)* /CBS
energies, kcal/mol
CHNO	2.6397	6.71	4.1	3.84	3.21	2.76	―	2.49	2.12	0.8677	―
G3/99	3.04	8.53	3.46	3.22	4.18	3.2	―	2.83	2.06	0.88	―
ISOMERS44 (ΔHf)	1.16	8.08	3.57	3.53	4.52	3.78	―	3	2.27	0.42	―
ISOMERS44 (ΔHr)	0.7	2.29	1.45	1.31	1.19	1.1	1.68	0.95	0.89	0.5	―
IsoL6/11	1.48	5.26	3.83	3.36	1.75	1.64	1.46	1.65	1.55	0.62	0.47
HC7/11	5.37	6.44	16.9	13.98	6.83	7.1	2.53	8.89	9.16	1.43	1.57
Torsion	0.74	0.55	0.3	0.29	0.2	0.19	0.23	0.23	0.23	0.19	0.05
S66x8	0.75	1.7	0.97	1.22	0.49	0.49	2.2	0.69	0.52	0.56	0.09
WATER27	4.45	36.37	41.28	36.95	14.07	15.26	―	11.59	12.77	2.07	2.57
PA	16.62	8.04	7.33	8.38	3.75	3.72	―	16.04	16.02	10.53	0.32
G21IP	10.17	6.67	7.03	6.98	4.57	4.56	―	8.69	8.68	8.82	3.26
G21EA	13.93	28.51	28.41	27.72	8.42	8.41	―	12.94	12.93	13.97	8.09
excitation energies, eV
Thiel's set	0.35	0.32	0.45	0.36	0.36	0.36	―	0.35	0.35	0.35	―
bond lengths, Å
CHNO	0.015	0.006	0.008	0.007	0.01	0.01	0.011	0.01	0.01	0.007	―
MGHBL9	0.023	0.007	0.006	0.005	0.002	0.002	0.047	0.011	0.011	0.004	―
MGNHBL11	0.026	0.006	0.003	0.002	0.008	0.008	0.004	0.008	0.008	0.002	―
CATIONS41	0.023	0.011	0.009	0.01	0.011	0.011	―	0.015	0.015	0.017	―
bond angles, °
CHNO	2.04	0.7	0.68	0.64	0.68	0.68	1	0.77	0.77	0.7	―
CATIONS41	2.21	0.52	0.37	0.44	0.46	0.46	―	1.48	1.48	1.26	―
dihedral angles, °
CHNO	4.07	5.2	4.68	6.1	7.12	7.11	5.86	2.14	2.14	2.31	―
CATIONS41	2.49	0.31	0.32	0.4	0.19	0.19	―	0.76	0.76	0.72	―

## Sheet: S2. Atomic energies
The atomic energies (in a.u.) used in caculating heats of formation.
	AIQM1@DFT*	AIQM1@DFT	AIQM1
H	-0.501394	-0.501394	-0.50088
C	-37.8462	-37.8462	-37.7922
N	-54.5918	-54.5918	-54.5336
O	-75.0767	-75.0767	-75.0099

## Sheet: S3. Overview
Overview of the data sets used in this work.
data set	N	description	ref values	ref
CHNO	138	heats of formation of molecules	experiment	1
	242	bond lengths	experiment	1
	101	bond angles	experiment	1
	31	dihedral angles	experiment	1
G3/99	47	heats of formation of midsize molecules from the G3 set	experiment	2
ISOMER44	27	heats of formation of isomers of organic compounds	experiment	3
	17	isomerization enthalpies of isomers of organic compounds	experiment	3
IsoL6/11	5	isomerization energies of large molecules	CCSD(T)-F12a/aug-cc-pVDZ	4
HC7/11	7	hydrocarbon	experiment and CCSD(T)/6-311+G(d,p)	5
Torsion	45	potential energy profiles of molecular torsions of small organic molecules	CCSD(T)/CBS	6
S66x8	528	noncovalent interaction energies	est CCSD(T)/CBS	7
WATER27	27	binding energies of water, H+(H2O)n and OH−(H2O)n clusters	est CCSD(T)/CBS; MP2/CBS	8, 9
PA	8	adiabatic proton affinities	est CCSD(T)/CBS and W1	10, 11
G21IP	9	adiabatic ionization potentials	experiment	12
G21EA	9	adiabatic electron affinities	experiment	12
Thiel's set	167	vertical excitation energies of 28 organic molecules, including 104 singlet and 63 triplet excited states	CASPT2/aug-cc-pVTZ; EOM-CCSD(T)/aug-cc-pVTZ	13
MGHBL9	8	main group hydrogenic bond lengths	experiment	14, 15
MGNHBL11	8	main group nonhydrogenic bond lengths	experiment	14, 15
CATIONS41	75	organic and inorganic cations bond lengths	experiment and CCSD(T)	16, 17
	38	organic and inorganic cations bond angles	experiment and CCSD(T)	16, 17
	5	organic and inorganic cations dihedral angles	experiment and CCSD(T)	16, 17

## Sheet: S4. CHNO (heats of formation)
Comparison of heats of formation (in kcal/mol) calculated by different methods in CHNO set.
Species	Ref.	ODM2	B3LYP/6-31G*	ωB97X/6-31G*	ωB97X-D/6-31G*	ωB97X/def2-TZVPP	ωB97X-D4/def2-TZVPP	G4MP2	G4	AIQM1@DFT*	AIQM1@DFT	AIQM1
Hydrogen	0a	-0.05008	-0.09427	3.72845	2.56995	3.17712	3.17153	-0.990083	-0.3381	1.42361	1.41803	-2.85377
Methane	-17.89b	-19.3146	-18.0987	-16.2238	-16.7995	-15.5921	-15.6563	-17.6409	-17.88	-15.7677	-15.8319	-17.2673
Ethane	-20b	-20.7902	-19.8249	-20.3301	-20.5126	-17.9238	-18.1262	-19.7882	-19.9714	-18.6318	-18.8344	-19.8049
Ethylene	12.5b	12.8528	15.7143	16.9661	16.5328	15.7885	15.6492	12.0565	12.4086	15.0269	14.8875	12.605
Acetylene	54.5b	53.8622	62.9213	64.2975	64.2351	59.5646	59.4869	54.252	54.5846	59.1701	59.0924	54.547
Propane	-25b	-25.1851	-23.1293	-26.5091	-26.4245	-21.3585	-22.3093	-24.7441	-24.8577	-23.4886	-23.8988	-24.9406
Propene ecl	4.8b	4.78403	8.45407	7.40484	7.36661	7.93912	7.61554	4.46818	4.80201	7.02413	6.70039	4.98283
Propyne	44.2b	44.2713	51.106	50.9159	51.2091	48.1865	47.9585	44.0689	44.2528	47.5139	47.2858	44.3317
Allene	45.5b	45.6547	48.0425	49.9339	49.326	47.8238	47.5873	44.5232	45.1407	46.9304	46.6937	45.0107
n-Butane	-30b	-29.948	-26.3954	-32.6618	-32.3916	-27.1703	-27.8252	-29.8319	-29.9003	-28.1966	-28.852	-30.0007
Isobutane	-32.1b	-31.8742	-27.1954	-33.9764	-33.7006	-28.4197	-29.1086	-31.8462	-31.8845	-29.7045	-30.3938	-31.9501
1-Butene	0b	0.14991	5.46847	1.67011	1.82872	3.91687	3.35498	-0.197255	0.156661	2.63958	2.07867	0.26422
trans-2-Butene	-2.7b	-3.69193	1.61305	-1.77366	-1.47951	0.68919	0.142912	-2.75938	-2.50272	-0.51275	-1.05951	-2.2967
cis-2-Butene	-1.7b	-1.96998	3.07891	-0.527425	-0.272812	2.60095	1.20984	-1.53259	-1.18056	0.54196	-0.02663	-1.35205
Isobutene	-4b	-3.95384	1.27859	-2.5844	-2.34861	-0.271652	0.24807	-4.30305	-3.99996	-0.94206	-1.52128	-3.3063
1,2-Butadiene	38.8b	38.0868	42.2363	41.8943	41.6201	41.6825	41.2367	38.146	38.6869	40.9747	40.5287	39.3606
1,3-s-tr-Butadiene	26.3b	29.3348	32.3957	32.3053	31.9225	31.3945	30.932	25.7031	26.5176	30.2385	29.7759	26.7442
1-Butyne	39.5b	39.319	48.1411	45.3544	45.9078	44.2331	43.792	39.6652	39.8735	43.3286	42.8872	39.809
2-Butyne	34.8b	34.4976	40.8244	38.9638	39.6101	38.6218	38.202	35.2952	35.3422	37.3843	36.9705	35.3605
Vinylacetylene	73c	70.7394	77.5771	78.4124	78.3134	74.9037	74.5487	68.4765	69.0475	73.7348	73.3799	69.0644
Butatriene	83c	81.0528	79.2256	84.1899	82.6978	81.6919	81.3486	75.952	76.7803	81.9292	81.5856	78.1665
n-Pentane	-35.1b	-34.679	-29.61	-38.7699	-38.3499	-29.8858	-31.3478	-34.9077	-34.9498	-32.9207	-33.8399	-35.1715
Neopentane	-40.2b	-40.1856	-31.1963	-42.0066	-41.6657	-34.9021	-35.9429	-40.2334	-40.2284	-36.6183	-37.6597	-39.7926
n-Hexane	-39.9b	-39.4196	-32.8284	-44.8397	-44.2593	-36.484	-37.6684	-40.018	-40.035	-37.6251	-38.8157	-40.3655
tr-1,3-Pentadiene	18.2b	20.4086	25.0577	22.6989	22.6158	23.6975	23.0001	18.0055	18.7397	22.3813	21.6834	19.1668
cis-1,3-Pentadiene	19.5b	22.1289	26.7237	24.1083	24.061	25.064	24.3414	19.307	20.1064	23.8983	23.1738	20.6371
1,4-Pentadiene	25.2b	25.143	34.1358	29.8744	30.1083	30.2968	29.5739	24.4356	25.2445	30.1986	29.4914	27.2919
Cyclopropane	12.7b	10.6811	16.7918	10.5254	12.371	12.5907	12.2864	12.9916	12.9427	11.401	11.0966	13.0868
cis-Dimethylcyclopropane	1.3d	1.08854	7.55691	-4.39343	-2.38011	1.70433	0.854485	0.302973	0.276618	-0.31446	-1.16625	0.66528
Cyclopropene	66.2b	66.9069	72.5085	68.7943	70.6632	68.221	67.9913	67.5108	67.9074	65.1839	64.9541	65.0525
1-Methylcyclopropene	58.2b	59.6674	61.942	56.4193	58.4398	57.7826	57.3374	57.2053	57.386	53.5673	53.1221	55.1709
1,2-Dimethylcyclopropene	46.4d	52.4653	52.0776	44.6692	46.7749	48.3979	47.6973	47.3843	47.346	42.9639	42.2617	45.8953
Methylenecyclopropane	47.9b	45.3914	50.6989	45.1975	46.807	46.1942	45.7468	45.7125	46.0036	44.3238	43.8764	45.883
Cyclobutane	6.8b	2.42511	11.2246	2.29511	3.03667	7.50004	6.94185	6.68903	6.78065	6.51067	5.95257	6.54962
Cyclobutene plan	37.5b	40.1507	44.6196	38.2805	38.8427	40.5423	40.0856	38.2545	38.84	41.0232	40.5666	39.802
1,2-Dimethylcyclobutene	19.8d	21.2634	26.1082	15.1469	15.683	21.0988	20.0543	18.214	18.4825	20.2869	19.2436	20.3611
Methylenecyclobutane	29b	24.9029	36.1119	27.3337	27.8794	31.1765	30.4417	28.8401	29.2894	29.3706	28.6369	29.0946
Cyclopentane envelope	-18.3b	-19.8772	-10.2437	-22.2787	-21.4181	-15.1611	-16.0339	-17.5202	-17.3853	-16.4986	-17.3717	-18.2841
Cyclopentene	8.1b	6.96895	16.9935	7.77418	8.64055	12.0463	11.2937	8.32932	8.93675	10.3452	9.59242	8.12066
Cyclopentadiene	32.1b	33.5379	41.6423	35.0485	35.6583	36.2131	35.5707	31.276	32.3459	34.8003	34.158	31.9814
Cyclohexane chair (AMP)	-29.5b	-27.2278	-19.3117	-34.9826	-34.0983	-25.2629	-26.5037	-29.0412	-28.8893	-27.2491	-28.4901	-29.6156
Cyclohexene half-chair	-1.2b	0.61332	9.45599	-3.29563	-2.23996	3.23314	2.13218	-1.26708	-0.663416	1.27797	0.17681	-1.20727
1,3-Cyclohexadiene	25.4b	26.4895	36.4629	27.1156	27.9536	31.1574	30.1855	24.8592	25.904	28.0671	27.0964	25.7058
Benzene	19.7b	19.7142	27.3761	21.6075	21.7209	23.4542	22.6033	18.7885	19.9745	21.8421	20.9914	20.2329
Toluene ecl	12b	9.6878	21.1381	12.6894	12.9551	16.5254	15.3512	10.892	11.9789	14.5074	13.3329	12.4563
Ethylbenzene stag	7.1b	5.43429	18.1512	6.7545	6.94658	12.163	10.64	5.6361	6.70475	9.52118	7.99914	6.87253
Styrene	35.3b	35.3967	46.9352	38.9585	39.0698	41.5479	40.1659	33.6857	35.2557	39.1542	37.7726	35.6179
Cycloheptatriene	43.2b	46.7471	56.694	48.2077	48.3667	50.7428	49.5255	42.7877	44.2015	49.1835	47.9669	45.0865
Bicyclobutane	51.9b	61.7212	60.3299	49.324	53.3181	51.7025	51.2759	53.0876	53.3537	52.4109	51.9844	55.9391
Spirocyclopentane	44.3b	43.5756	50.9293	37.3995	41.0627	41.6466	40.9476	44.0616	43.8671	39.3027	38.6025	43.9174
trans-Bicyclopropyl	30.9b	30.867	42.901	25.7223	29.6927	30.674	29.685	31.989	31.9997	28.8462	27.8565	32.4482
Bicyclo[2.1.0]pentane	37.8c	39.4743	45.9939	31.6321	34.3101	36.7795	36.0638	37.0366	37.3014	36.1641	35.4484	38.0911
Norbornane	-13.1b	-13.2647	2.89546	-18.6394	-17.3593	-8.16628	-9.66175	-13.8096	-13.4658	-10.8559	-12.3523	-14.1925
Norbornadiene	58.8b	51.4008	76.7731	60.7303	62.3376	65.1939	63.9211	55.5312	56.7404	62.2894	61.0862	57.0489
Bicyclo[2.2.2]octane	-23.7b	-22.7812	-4.62578	-29.8485	-28.7418	-16.9132	-18.8774	-23.0534	-22.781	-19.7258	-21.69	-23.2843
Naphthalene	35.9b	35.7964	48.9343	37.2497	37.1368	42.1577	40.2392	32.75	34.6457	39.4579	37.54	35.8994
Adamantane	-32.2b	-31.5286	-6.34609	-41.5299	-40.5031	-24.6121	-27.4156	-34.1922	-33.881	-27.6592	-30.4637	-33.0942
Cubane	148.7b	141.16	163.688	133.295	136.499	142.468	141.137	143.49	144.565	141.319	139.988	145.817
Nitrogen	0a	1.47086	5.7066	7.82007	9.60359	2.13901	2.11358	-0.27784	-0.330551	2.20596	2.18053	-0.212
Ammonia	-11b	-11.9937	-2.90871	0.316288	-0.600936	-8.39254	-8.42348	-10.2768	-10.167	-8.34319	-8.37408	-11.1245
Methylamine	-5.5b	-6.32258	-0.516552	1.18358	0.604392	-3.25098	-3.40533	-4.51049	-4.70815	-3.62247	-3.77717	-5.11896
Dimethylamine	-4.4b	-4.16323	-1.42133	-1.71041	-1.9635	-2.2599	-2.61122	-3.41977	-3.81824	-2.8266	-3.1786	-3.92151
Trimethylamine	-5.7b	-4.49269	-3.7719	-6.73041	-6.65174	-3.2305	-3.85465	-5.58834	-6.11921	-4.46567	-5.09455	-5.93493
Ethylamine	-11.3b	-10.8794	-6.19543	-7.16033	-7.45107	-9.8158	-10.1624	-11.1695	-11.3534	-10.347	-10.6939	-12.0627
n-Propylamine	-16.8b	-15.6294	-9.47784	-13.3488	-13.4364	-14.3153	-14.8997	-16.1769	-16.32	-15.1696	-15.7545	-17.2499
Isopropylamine	-20b	-19.4474	-11.5518	-15.9717	-15.8592	-17.3287	-17.939	-19.8981	-20.048	-18.0961	-18.7067	-20.6452
tert-Butylamine	-28.9b	-27.4201	-16.6621	-24.9632	-24.7756	-24.5058	-25.452	-28.7835	-28.9366	-25.9219	-26.8689	-29.1277
Aziridine	30.2b	35.9944	34.9373	31.743	32.9521	29.9329	29.6804	30.5309	30.4581	29.2495	28.9969	30.2003
Pyrrole	25.9b	35.6114	34.8813	30.3486	30.5266	27.0316	26.4597	25.4863	25.8841	25.7934	25.2216	25.7384
Pyridine	33.6b	33.5153	37.62	34.4867	34.6803	35.5571	34.7924	32.6737	33.2385	34.1891	33.4246	33.6553
Pyridazine (1,2)	66.5b	55.2745	68.4456	67.854	68.4686	67.8218	67.142	66.2408	66.5345	66.9868	66.3071	66.9955
Pyrimidine (1,3)	46.8b	47.9515	46.3121	45.258	45.7276	45.2535	44.5698	44.3433	44.3069	43.9185	43.2349	44.4451
Pyrazine (1,4)	46.9b	50.036	50.2391	49.9675	50.176	50.0248	49.3419	48.5331	48.7214	48.657	47.9743	48.7137
Aniline	20.8b	22.0062	32.4256	26.4132	26.2577	23.5347	22.4429	20.1789	20.9394	21.4944	20.4028	20.505
Hydrogen cyanide	32.3e	25.4781	35.8906	38.7925	39.1599	33.6759	33.6279	30.663	30.6298	34.6779	34.6299	30.6295
Acetonitrile	18c	17.3294	21.1831	22.4146	23.1639	20.2652	20.0626	17.6775	17.3499	19.7915	19.6131	17.5355
Methylisocyanide	39.1b	37.5755	45.2889	46.6302	46.7332	43.6473	43.4586	41.2047	41.376	38.4084	38.2191	39.2651
Propionitrile	12.3b	12.1431	18.1373	16.7941	17.7986	16.2957	15.9206	13.344	13.0183	15.6243	15.2491	13.0859
Acrylonitrile	43.2b	45.3399	50.0626	51.9599	52.4688	49.0859	48.7892	44.3083	44.2839	48.1893	47.8927	44.5541
Fumaronitrile	81b	79.6819	87.8747	91.0074	92.377	86.4267	85.9445	80.2084	79.783	85.4835	85.0019	80.2878
Maleonitrile	81.3b	81.4214	89.0055	91.9995	93.3377	87.4026	86.8867	81.033	80.637	86.2577	85.7417	80.9595
Dicyanoacetylene	126.5b	137.634	132.537	141.353	141.995	134.881	134.518	127.464	126.416	133.817	133.454	127.306
Cyanogen	73.3b	76.1641	78.0809	83.9965	85.02	78.9045	78.7388	73.5191	72.6921	78.3771	78.2115	73.4641
Benzonitrile	51.6b	50.0625	61.7903	56.5461	57.5057	56.8312	55.7093	50.3676	51.0033	54.8004	53.679	51.4268
Hydrazine	22.8e	17.6045	30.9542	34.3187	33.725	23.6104	23.4989	24.1401	24.0723	23.5585	23.4471	22.7611
Methylhydrazine	22.6b	18.7324	28.8082	30.4339	30.2297	23.8068	23.5178	23.9212	23.5729	23.0431	22.7538	22.7044
1,1-Dimethylhydrazine	20.1b	17.7693	24.5362	23.7874	23.9036	20.9514	20.4082	20.458	19.9102	19.7763	19.2324	19.459
1,2-Dimethylhydrazine	22b	20.5526	26.4112	25.9598	25.9324	23.4038	22.8726	23.4312	22.835	22.3915	21.86	22.4964
trans-Azodiisopropane	8.6b	0.58964	16.1626	5.67173	7.69743	11.1244	9.52642	6.84012	6.24085	12.6253	11.0273	10.0629
Hydrogen azide	70.3c	72.7811	69.4872	78.4942	78.1219	69.1925	69.0886	69.6749	69.0561	69.5809	69.477	69.687
Oxygen Triplet	0a	3.8694	-4.39844	-5.42627	-4.67542	-4.56745	-4.58723	1.24523	0.219879	6.43487	6.4151	2.4994
Ozone	34c	39.7496	40.0062	43.1306	42.1651	43.3077	43.2494	35.3235	34.2009	43.667	43.6088	38.6173
Water	-57.8b	-58.9435	-43.3966	-42.6863	-44.2378	-53.0286	-53.0431	-57.5524	-57.383	-53.0217	-53.0361	-58.3209
Methanol	-48.2b	-50.0778	-40.9166	-40.6895	-41.6589	-44.6629	-44.775	-47.8278	-48.0932	-44.8925	-45.0049	-48.3701
Ethanol	-56.2b	-56.721	-47.7771	-50.1924	-50.6104	-52.554	-52.8353	-55.7123	-56.0117	-53.2187	-53.5005	-56.6412
Propanol	-61b	-61.8627	-50.9691	-56.2798	-56.4627	-57.0138	-57.5184	-60.443	-60.7091	-57.8643	-58.3697	-61.4221
Isopropanol	-65.2b	-68.7002	-55.0975	-60.6053	-60.7818	-60.5923	-61.1146	-64.4792	-64.8268	-61.8161	-62.3384	-65.499
tert-Butanol	-74.7b	-78.12	-61.2834	-70.6058	-70.4412	-68.8783	-69.7133	-74.4326	-74.86	-70.6234	-71.4587	-75.1435
Dimethylether	-44b	-45.8735	-42.2657	-43.2076	-43.5471	-41.1446	-40.2548	-43.7068	-44.2672	-41.6944	-41.9811	-44.2188
Diethylether	-60.3b	-60.1936	-55.7231	-61.9368	-61.5123	-56.4258	-57.1708	-59.8129	-60.4341	-57.8345	-58.5814	-60.5046
Oxirane	-12.6b	-10.1268	-8.94979	-12.8378	-12.1098	-11.7953	-11.9928	-12.5875	-12.9816	-12.2951	-12.4929	-12.789
Furan	-8.3b	-3.41521	-1.22092	-6.64124	-6.44739	-5.63215	-6.11927	-8.4918	-8.23704	-6.86575	-7.35265	-8.35843
Phenol	-23b	-22.4201	-9.05569	-16.7444	-17.0315	-18.0672	-19.0545	-22.7312	-21.9832	-19.6205	-20.6078	-22.114
Anisole plan	-16.2b	-16.3164	-7.56715	-16.6458	-16.6313	-12.4048	-13.7118	-17.546	-17.0433	-14.2937	-15.6021	-16.3738
Hydrogen peroxide	-32.5e	-34.8257	-21.9312	-21.0038	-22.2943	-28.0196	-28.0685	-31.4523	-31.6845	-27.6952	-27.7441	-32.6035
Dimethylperoxide	-30b	-33.0153	-28.8669	-29.1311	-29.1765	-24.5085	-24.8859	-28.2348	-29.2602	-25.5133	-25.8802	-28.7447
Diethylperoxide	-46.1b	-49.5457	-42.0281	-47.6569	-46.8957	-40.425	-41.2649	-44.0686	-45.2508	-40.4842	-41.2995	-43.676
Carbon monoxide	-26.4b	-19.2877	-19.6921	-21.2187	-21.1643	-23.3319	-23.3589	-28.1387	-27.3719	-23.6205	-23.6475	-26.9233
Carbon dioxide	-94.1b	-81.8359	-89.7646	-91.3314	-92.081	-93.934	-94.0037	-94.6583	-94.9796	-93.9595	-94.0292	-94.1541
Carbon suboxide	-22c	-6.54374	-22.6859	-18.3088	-20.6882	-21.8032	-22.0417	-21.2555	-21.947	-17.7015	-17.94	-18.9123
Formaldehyde	-26b	-29.9807	-23.9762	-22.868	-23.6113	-23.8175	-23.8815	-26.8158	-26.7988	-23.9842	-24.0482	-26.3287
Acetaldehyde free	-39.7b	-44.0817	-37.1507	-38.3047	-38.5217	-37.8342	-38.0397	-39.6137	-39.8082	-38.1172	-38.3228	-39.5067
Propionaldehyde ecl	-44.4b	-48.6637	-41.1924	-45.3459	-45.1314	-42.8916	-43.3081	-44.7517	-44.9512	-43.4571	-43.8739	-44.956
Acetone ecl	-51.9b	-57.7764	-47.9149	-52.0772	-51.8646	-49.9786	-50.3964	-51.3945	-51.7277	-51.3287	-51.747	-52.2277
Ketene	-11.4b	-6.50909	-8.70994	-8.37416	-9.07675	-11.4259	-11.5652	-11.6953	-11.7349	-13.145	-13.2844	-12.6516
Acrolein free	-18c	-18.102	-11.2983	-12.0118	-12.419	-12.4011	-12.7296	-16.0658	-15.9071	-13.2736	-13.6022	-15.959
Glyoxal	-50.7b	-58.4621	-47.0437	-48.7473	-48.948	-48.7806	-48.9963	-51.596	-51.7968	-48.9402	-49.1559	-51.2968
Biacetyl	-78.2b	-88.5066	-72.4639	-80.1835	-79.3348	-76.7068	-77.3964	-78.0598	-78.6415	-77.8362	-78.5259	-78.8674
Acetylacetone	-91b	-99.8393	-78.7791	-89.3061	-88.7858	-84.8319	-85.8423	-86.8887	-87.5934	-86.9474	-87.9553	-87.3122
p-Quinone	-29.4b	-31.5697	-18.1116	-25.5768	-25.0977	-22.957	-23.9461	-28.198	-28.0117	-24.6573	-25.6462	-27.7294
Benzaldehyde	-8.8b	-13.6375	-0.034377	-8.18239	-8.04534	-4.84366	-6.02546	-10.1208	-9.25229	-6.88499	-8.06672	-8.91224
Formic acid (Z)	-90.5b	-88.006	-83.3598	-84.9116	-85.719	-88.467	-88.5859	-90.2198	-90.5819	-88.4574	-88.5765	-90.7116
Acetic acid stag (Z)	103.4b	-102.246	-94.759	-99.1691	-99.3198	-101.193	-101.486	-102.286	-102.9	-101.604	-101.897	-103.222
Propionic acid C-ecl	108.4b	-107.57	-98.6112	-105.97	-105.72	-106.039	-106.562	-107.379	-108.023	-106.54	-107.062	-108.4
Oxalic acid 4-ring	173b	-166.676	-157.257	-165.031	-165.086	-169.257	-169.674	-169.953	-171.069	-169.448	-169.864	-171.481
Benzoic acid	-70.3b	-71.2437	-56.0087	-67.7793	-67.4026	-66.5743	-67.9048	-71.3593	-70.9294	-68.3468	-69.677	-70.9295
Methyl formiate (Z)	-85b	-82.0941	-82.7039	-85.438	-85.6074	-83.8573	-84.1517	-85.6169	-86.3034	-84.0673	-84.3621	-85.8705
Methyl acetate ecl (Z)	-98.45b	-96.6786	-93.625	-99.2036	-98.8047	-96.0484	-96.5666	-97.4573	-98.3729	-96.7423	-97.2612	-98.0547
Acetic anhydride ecl	-136.8b	-139.688	-130.775	-140.271	-139.252	-135.271	-136.062	-136.745	-137.999	-137.71	-138.505	-137.649
Maleic anhydride	-95.2b	-87.392	-87.6485	-95.6183	-95.2056	-93.8497	-94.4678	-95.6151	-96.2382	-94.8059	-95.424	-95.8725
Formamide	-44c	-43.1761	-40.0951	-39.2885	-40.103	-45.3062	-45.4678	-44.5186	-45.1461	-45.3097	-45.4714	-45.2369
Dimethylformamide	-45.8b	-39.4059	-44.0338	-47.2357	-47.3836	-45.2891	-45.9142	-45.5143	-46.3827	-46.1659	-46.7917	-45.7055
Nitrous oxide	19.6e	19.4555	19.9971	24.9701	25.2035	18.4153	18.3442	19.9319	19.005	19.7159	19.6448	20.2407
Dinitrotetroxide free	2.2b	8.74835	-1.42236	2.87867	3.27922	-0.81942	-1.12921	3.17082	0.850923	2.70519	2.39518	9.7818
Nitrous acid trans	-18.3e	-19.8983	-13.6323	-12.6499	-12.4121	-17.8671	-17.9541	-18.7813	-19.031	-17.3592	-17.4461	-18.3512
Nitric acid	-32.1e	-35.914	-28.6296	-29.0754	-28.8822	-34.2274	-34.38	-31.2429	-32.8455	-32.9028	-33.0554	-31.4267
Methylnitrite	-15.9b	-17.3873	-14.8364	-14.4364	-13.644	-14.3957	-14.6335	-14.9515	-15.6882	-14.1906	-14.4288	-13.9774
Nitromethane	-17.8b	-16.9879	-16.4165	-16.7475	-16.4508	-18.1165	-18.358	-17.245	-18.6783	-18.3343	-18.5758	-17.3289
	MAD	2.6397	6.71	4.1	3.84	3.21	2.76	0.9	0.74	2.49	2.12	0.85

## Sheet: S5. G3
Comparison of heats of formation (in kcal/mol) calculated by different methods in G3/99 set.
Species	Ref. a	ODM2	B3LYP/6-31G*	ωB97X/6-31G*	ωB97X-D/6-31G*	ωB97X/def2-TZVPP	ωB97X-D4/def2-TZVPP	G4MP2	G4	AIQM1@DFT*	AIQM1@DFT	AIQM1
Methylallene	38.8	38.0866	42.24	41.8981	41.6251	41.9603	41.5153	38.1591	38.6982	40.9741	40.5282	39.3604
Isoprene	18	21.71	26.2085	22.8068	22.7382	23.8024	23.0416	17.3259	18.1624	22.807	22.0462	19.1457
Cyclopentane twist	-18.3	-19.2851	-10.2386	-22.2925	-21.4395	-15.1935	-16.0614	-17.5202	-17.3853	-17.1219	-17.995	-18.9113
n-Pentane	-35.1	-34.679	-29.615	-38.7686	-38.3505	-31.5428	-32.4613	-34.9121	-34.9516	-32.9207	-33.8399	-35.1715
Neopentane	-40.2	-40.1855	-31.2057	-42.0103	-41.6726	-34.9002	-35.9408	-40.2346	-40.2277	-36.6182	-37.6597	-39.7927
1,3-Cyclohexadiene	25.4	26.4893	36.4623	27.1162	27.9536	30.3087	29.3352	24.8635	25.9083	28.0667	27.0961	25.7055
1,4-Cyclohexadiene	25	26.8118	36.6173	26.8922	28.1074	29.7803	28.8136	25.0361	26.0972	27.9731	27.0064	25.4525
Cyclohexane chair	-29.5	-27.2278	-19.2948	-34.9587	-34.0757	-25.239	-26.4799	-29.0349	-28.8905	-27.2491	-28.4901	-29.6156
n-Hexane	-39.9	-39.4196	-32.8353	-44.8384	-44.2605	-36.1243	-37.3131	-40.0243	-40.0388	-37.625	-38.8157	-40.3655
3-Methylpentane	-41.1	-40.2232	-31.6167	-44.8096	-44.5247	-35.8545	-37.293	-40.8765	-40.8395	-37.8289	-39.1492	-40.8509
Toluene stag	12	10.277	21.1375	12.6907	12.9507	15.8358	14.662	10.8933	11.9795	13.975	12.8006	11.9128
n-Heptane	-44.9	-44.165	-36.0487	-50.9955	-50.2979	-40.5922	-42.0544	-45.1353	-45.1296	-42.3332	-43.7964	-45.5628
Cyclooctatetraene	70.7	74.3134	87.0356	77.5961	78.0394	79.3811	77.8852	69.5265	71.3952	76.9171	75.4397	71.3177
n-Octane	-49.9	-48.9113	-39.2677	-57.0509	-56.1891	-45.271	-47.0096	-50.2594	-50.2356	-47.0417	-48.7806	-50.7633
Naphthalene	35.9	35.7964	48.9368	37.2579	37.1475	42.1606	40.2424	32.7607	34.6526	39.4579	37.54	35.8994
Azulene	69.1	82.742	82.5475	76.892	74.5496	80.87	78.9604	67.93	70.095	78.782	76.8694	71.8571
Z-Methylacetate	-98.4	-96.6789	-93.6319	-99.2054	-98.806	-96.0569	-96.575	-97.4605	-98.3747	-96.7426	-97.2615	-98.0551
tert-Butanol	-74.7	-78.12	-61.2815	-70.6045	-70.4393	-68.9821	-69.8171	-74.4345	-74.8631	-70.6231	-71.4586	-75.1435
Anilin	20.8	22.0062	32.4293	26.4176	26.2615	23.5546	22.4632	20.1808	20.94	21.4945	20.403	20.5049
Phenol (planar)	-23	-22.4204	-9.05819	-16.7501	-17.0378	-18.0823	-19.0698	-22.7293	-21.9838	-19.6209	-20.6083	-22.114
Divinylether	-3.3	3.93189	3.45576	1.83683	1.53106	0.868913	0.318293	-3.03674	-2.78762	-0.67211	-1.22279	-2.75391
Tetrahydrofuran	-44	-48.8628	-36.8041	-46.0963	-45.5011	-40.6272	-41.3183	-42.9688	-43.4231	-41.5564	-42.2496	-43.9116
Cyclopentanone	-45.9	-54.6686	-37.7521	-50.4629	-49.5741	-44.4195	-45.2937	-45.8798	-46.0951	-46.1758	-47.0505	-46.8961
Benzoquinone	-29.4	-31.5698	-18.1072	-25.5756	-25.099	-22.9614	-23.9505	-28.1955	-28.0104	-24.6574	-25.6463	-27.7295
Pyrimidine	46.8	47.9514	46.3134	45.2624	45.7333	45.255	44.5713	44.3514	44.3106	43.9186	43.2349	44.4451
1,2-dicyano ethane	50.1	47.2572	59.4409	57.3539	59.5642	54.3001	53.7238	49.8904	49.3539	53.3837	52.808	49.38
Pyrazin	46.9	50.036	50.2422	49.9737	50.1823	50.0287	49.3459	48.5419	48.7264	48.6571	47.9743	48.7136
Acetyl acetylene	15.6	10.8575	26.9605	24.4845	24.8001	22.9412	22.4859	18.2476	18.1535	22.1555	21.6999	18.6166
Crotonaldehyde	-24	-27.8827	-19.9215	-22.8048	-22.9744	-21.5937	-22.1413	-24.8565	-24.8063	-22.2862	-22.8341	-24.5227
Acetic anhydride	-139.688	-137.649	-130.775	-140.271	-139.252	-135.562	-136.351	-136.745	-137.999	-137.711	-138.506	-137.649
Isobutane nitrile	5.6	4.60893	14.2725	9.80496	11.0063	11.1075	10.4648	6.86632	6.54315	9.99209	9.34897	6.76237
Methylethylketone	-57.1	-62.6855	-51.7395	-58.9308	-58.34	-55.2186	-55.889	-56.6052	-56.9353	-56.1787	-56.8496	-56.7657
2-Methylpropionaldehyde	-51.6	-56.1961	-43.9151	-51.0951	-50.9008	-47.0134	-47.7035	-50.5378	-50.7393	-48.2741	-48.9647	-50.5107
1,4-Dioxane	-75.5	-79.2676	-68.0363	-78.1167	-77.3766	-71.9361	-72.7756	-74.9955	-75.9343	-72.4242	-73.2649	-75.8465
Tetrahydropyrrole	-0.8	-0.73034	7.58689	-1.22687	-0.632451	1.41417	0.621437	-0.223787	-0.42961	0.26973	-0.52353	-1.33395
Nitro-s-butane	-39.1	-37.9918	-32.0236	-41.7535	-40.8368	-36.855	-37.9276	-38.8668	-40.4921	-38.2325	-39.3049	-37.7116
Diethylether	-60.3	-60.1936	-55.7249	-61.9336	-61.5117	-55.5308	-57.1692	-59.8135	-60.4341	-57.8346	-58.5814	-60.5045
1,1-Dimethoxy ethane	-93.1	-97.6288	-86.5693	-94.9881	-94.7464	-88.2436	-89.7208	-92.8505	-94.0497	-89.7881	-90.7483	-93.6543
t-Butylamine	-28.9	-27.4201	-16.6646	-24.967	-24.7794	-24.3371	-25.2834	-28.781	-28.9322	-25.9217	-26.8687	-29.1277
N-Methylpyrrole	24.6	36.4188	32.5659	26.2215	26.4433	25.8763	25.0038	24.0029	24.2791	24.4535	23.5801	24.2242
Tetrahydropyran	-53.4	-54.5358	-44.449	-57.3324	-56.5103	-49.358	-50.3898	-52.643	-53.0603	-50.9406	-51.9736	-53.7316
Diethylketone	-61.6	-66.9073	-55.4141	-65.6394	-64.7394	-59.5402	-60.4848	-61.7965	-62.1429	-60.4233	-61.3688	-61.8974
Isopropylacetate	-114.243	-114.695	-106.744	-118.295	-117.37	-111.092	-112.198	-114.229	-115.246	-112.757	-113.866	-114.695
Piperidine	-11.3	-5.72174	-0.723134	-13.1451	-12.5552	-7.80049	-8.9499	-10.299	-10.4659	-9.50401	-10.6542	-11.6892
t-Butylmethylether	-67.8	-71.963	-58.2437	-69.4775	-69.1995	-62.0858	-63.2738	-67.7728	-68.4222	-63.835	-65.0247	-68.1836
Diisopropylether	-76.3	-78.143	-66.5681	-79.7566	-79.2523	-70.658	-72.1279	-76.1054	-76.8709	-72.2157	-73.6868	-76.6043
Phenyl radical	81.2	72.8816	85.9278	81.0425	81.3815	82.6743	81.8952	79.6926	80.4582	77.6057	76.8263	71.9681
	MAD	3.04	8.53	3.46	3.22	4.18	3.2	0.71	0.65	2.83	2.06	0.88

## Sheet: S6. ISOMERS44 (heats of form.)
Comparison of heats of formation (in kcal/mol) calculated by different methods in ISOMERS44 set.
Species	Ref.	ODM2	B3LYP/6-31G*	ωB97X/6-31G*	ωB97X-D/6-31G*	ωB97X/def2-TZVPP	ωB97X-D4/def2-TZVPP	G4MP2	G4	AIQM1@DFT*	AIQM1@DFT	AIQM1
n-Pentane	-35.1a	-34.679	-29.61	-38.7699	-38.3499	-29.8858	-31.3478	-34.9077	-34.9498	-32.9207	-33.8399	-35.1715
2-Methylbutane	-36.7a	-36.0975	-29.4807	-39.4633	-39.1632	-32.6737	-33.6693	-36.4188	-36.4119	-33.79	-34.7859	-36.3845
Neopentane	-40.2a	-40.1856	-31.1963	-42.0066	-41.6657	-34.9021	-35.9429	-40.2334	-40.2284	-36.6182	-37.6597	-39.7926
n-Hexane	-39.9a	-39.4196	-32.8284	-44.8397	-44.2593	-36.1404	-37.3294	-40.018	-40.035	-37.6251	-38.8158	-40.3655
3-Methylpentane	-41.1a	-40.2226	-31.6104	-44.7933	-44.4149	-35.3576	-36.6756	-40.8727	-40.8363	-37.8284	-39.1478	-40.8505
2-Methylpentane	-41.8a	-40.8742	-32.627	-45.5237	-45.1365	-36.1207	-37.4129	-41.5128	-41.4827	-38.4623	-39.7507	-41.5658
2,3-Dimethylbutane	-42.6a	-41.7068	-31.4209	-45.326	-45.0481	-36.4674	-37.8452	-42.2696	-42.1817	-38.3783	-39.7568	-41.9149
2,2-Dimethylbutane	-44.5a	-43.4318	-32.3986	-46.7687	-46.5804	-37.5035	-38.8484	-44.2136	-44.1734	-39.9978	-41.4076	-43.5247
1-Butene	0a	0.14993	5.46847	1.67011	1.82872	3.91693	3.35496	-0.197255	0.156661	2.64006	2.07873	0.26436
cis-2-Butene	-1.7a	-1.96999	3.07891	-0.527425	-0.272812	3.06277	1.20984	-1.53259	-1.18056	0.54194	-0.02663	-1.35203
trans-2-Butene	-2.7a	-3.69193	1.61305	-1.77366	-1.47951	0.68919	0.142912	-2.75938	-2.50272	-0.51272	-1.05948	-2.2967
Isobutene	-4a	-3.95384	1.27859	-2.5844	-2.34861	-0.271652	0.24807	-4.30305	-3.99996	-0.94206	-1.52128	-3.3063
1-Butyne	39.5a	39.319	48.1411	45.3544	45.9078	44.2331	43.792	39.6652	39.8735	43.3286	42.8872	39.809
2-Butyne	34.8a	34.4976	40.8238	38.9783	39.6283	38.1921	37.7788	35.2952	35.3416	37.3843	36.9705	35.3605
Cyclooctatetraene	70.7a	74.3134	87.0381	77.598	78.0412	78.6141	77.1388	69.5403	71.4002	76.9171	75.4397	71.3177
Dimethylamine	-4.4a	-4.16332	-1.42133	-1.71041	-1.9635	-2.2599	-2.61122	-3.41977	-3.81824	-2.8266	-3.17861	-3.92152
Ethylamine	-11.3a	-10.8794	-6.19543	-7.16033	-7.45107	-9.8158	-10.1624	-11.1695	-11.3534	-10.347	-10.6939	-12.0627
Acetonitrile	18b	17.3294	21.1831	22.4146	23.1639	20.2423	20.0639	17.6775	17.3499	19.7915	19.6131	17.5355
Methyl isocyanide	39.1a	37.5755	45.2889	46.6302	46.7332	44.2815	43.4586	41.2047	41.376	38.4084	38.2191	39.2651
Propanol	-61a	-61.8627	-50.9691	-56.2798	-56.4627	-57.0138	-57.5184	-60.443	-60.7091	-57.8643	-58.3697	-61.4223
Isopropanol	-65.2a	-68.7002	-55.0975	-60.6053	-60.7818	-60.5923	-61.1146	-64.4792	-64.8268	-61.816	-62.3384	-65.4991
n-Butanol	-65.7a	-67.9919	-54.4348	-62.5561	-62.687	-60.7529	-61.5109	-65.2716	-65.5358	-62.3102	-63.0687	-66.2319
Isobutanol	-67.8a	-69.5631	-55.2223	-64.1839	-64.2928	-62.1338	-62.9582	-67.0864	-67.3361	-63.7613	-64.5868	-67.9377
2-Butanol	-70a	-73.4346	-58.4665	-67.0127	-66.9717	-65.1522	-65.9493	-69.4791	-69.8211	-66.431	-67.2292	-70.2464
tert-Butanol	-74.7a	-78.12	-61.2834	-70.6058	-70.4412	-68.8783	-69.7133	-74.4326	-74.86	-70.6233	-71.4586	-75.1435
Dimethyl ether	-44a	-45.8735	-42.2657	-43.2076	-43.5471	-41.1446	-40.2548	-43.7068	-44.2672	-41.6944	-41.9811	-44.2188
Ethanol	-56.2a	-56.721	-47.7771	-50.1924	-50.6104	-52.554	-52.8353	-55.7123	-56.0117	-53.2187	-53.5005	-56.6412
	MAD	1.16	8.08	3.57	3.53	4.52	3.78	0.44	0.37	3	2.27	0.42

## Sheet: S7. ISOMERS44 (isom. enthalpy)
Comparison of isomerization enthalpies at 298 K (in kcal/mol) calculated by different methods in ISOMERS44 set.
Species	Ref. a	ODM2	B3LYP/6-31G*	ωB97X/6-31G*	ωB97X-D/6-31G*	ωB97X/def2-TZVPP	ωB97X-D4/def2-TZVPP	G4MP2	G4	AIQM1@DFT*	AIQM1@DFT	AIQM1
n-Pentane -> 2-Methylbutane	-1.6	-1.41855	0.129267	-0.693398	-0.813253	-2.78793	-2.32146	-1.51104	-1.4621	-0.86935	-0.94604	-1.21294
n-Pentane -> Neopentane	-5.1	-5.5066	-1.58634	-3.23669	-3.31576	-5.01639	-4.59504	-5.32567	-5.27861	-3.69757	-3.81983	-4.62108
n-Hexane -> 3-Methylpentane	-1.2	-0.803	1.218	0.046436	-0.155622	0.782799	0.653733	-0.854668	-0.80133	-0.20328	-0.33205	-0.48498
n-Hexane -> 2-Methylpentane	-1.8	-1.45462	0.20143	-0.683985	-0.877258	0.019628	-0.083559	-1.49473	-1.44766	-0.8372	-0.93498	-1.20032
n-Hexane -> 2,3-Dimethylbutane	-2.7	-2.28725	1.4075	-0.486319	-0.788779	-0.327014	-0.515831	-2.2515	-2.14671	-0.75316	-0.941	-1.54938
n-Hexane -> 2,2-Dimethylbutane	-4.5	-4.01224	0.429844	-1.92896	-2.32116	-1.36318	-1.51902	-4.19553	-4.13842	-2.37266	-2.59181	-3.15925
1-Butene -> cis-2-Butene	-1.7	-2.11992	-2.38956	-2.19754	-2.10153	-0.85416	-2.14512	-1.33534	-1.33722	-2.09812	-2.10536	-1.6164
1-Butene -> trans-2-Butene	-2.7	-3.84186	-3.85542	-3.44377	-3.30823	-3.22774	-3.21205	-2.56212	-2.65938	-3.15278	-3.13821	-2.56106
1-Butene -> Isobutene	-4	-4.10377	-4.18988	-4.25451	-4.17733	-4.18858	-3.10689	-4.10579	-4.15662	-3.58212	-3.60001	-3.57066
1-Butyne -> 2-Butyne	-4.7	-4.82138	-7.31739	-6.37612	-6.27949	-6.04099	-6.01327	-4.36998	-4.53187	-5.94432	-5.91668	-4.44846
Dimethylamine -> Ethylamine	-6.9	-6.71607	-4.77409	-5.44992	-5.48757	-7.5559	-7.55121	-7.74974	-7.53513	-7.52038	-7.5153	-8.14123
Acetonitrile -> Methylisocyanide	21.1	20.2462	24.1058	24.2156	23.5693	24.0392	23.3947	23.5272	24.0261	18.6169	18.606	21.7296
Propanol -> Isopropanol	-4.2	-6.8375	-4.12838	-4.32542	-4.31915	-3.57854	-3.5962	-4.03614	-4.11772	-3.95175	-3.96865	-4.07678
n-Butanol -> Isobutanol	-2.1	-1.5713	-0.787525	-1.62776	-1.6058	-1.3809	-1.44735	-1.81476	-1.80032	-1.45112	-1.51812	-1.70575
n-Butanol -> 2-Butanol	-4.3	-5.44278	-4.03175	-4.45657	-4.28463	-4.39931	-4.43847	-4.20745	-4.28526	-4.12084	-4.16056	-4.01444
n-Butanol -> tert-Butanol	-9	-10.1282	-6.84864	-8.04969	-7.75413	-8.12545	-8.20243	-9.16101	-9.32416	-8.31313	-8.3899	-8.91157
Dimethyl ether -> Ethanol	-12.2	-10.8475	-5.51142	-6.98481	-7.06325	-11.4095	-12.5805	-12.0055	-11.7445	-11.5243	-11.5193	-12.4224
	MAD	0.7	2.29	1.45	1.31	1.19	1.1	0.4	0.44	0.95	0.89	0.5

## Sheet: S8. IsoL6
Comparison of isomerization energies (in kcal/mol) calculated by different methods in ISOL6 set.
Reaction	Ref. a	ODM2	B3LYP/6-31G*	ωB97X/6-31G*	ωB97X-D/6-31G*	ωB97X/def2-TZVPP	ωB97X-D4/def2-TZVPP	CCSD(T)*/CBS b	ANI-1ccx	AIQM1@DFT*	AIQM1@DFT	AIQM1
1	6.82	4.66672	-0.95724	1.05971	2.06911	4.4663	4.53815	6.39	3.81647	4.23208	4.30393	6.88933
2	33.52	34.1949	26.3072	26.4673	27.0983	30.2351	30.3348	33.3	35.3573	30.9447	31.0444	34.9536
3	5.3	8.17272	0.32833	0.40031	1.40312	3.85718	3.97326	5.62	6.87391	3.07685	3.19295	4.86424
4	9.77	10.5732	6.30145	9.32484	8.66605	10.0141	10.0568	10.45	9.15591	9.14002	9.18275	10.0867
5	21.76	22.6599	18.8896	20.7512	21.1515	20.3183	20.6312	21.07	21.4796	21.5024	21.8153	22.6093
	MAD	1.48	5.26	3.83	3.36	1.75	1.64	0.47	1.46	1.65	1.55	0.62

## Sheet:  S9. HC7
Comparison of reaction energies (in kcal/mol) calculated by different methods in HC7 set.
Reaction	Ref. a	ODM2	B3LYP/6-31G*	ωB97X/6-31G*	ωB97X-D/6-31G*	ωB97X/def2-TZVPP	ωB97X-D4/def2-TZVPP	CCSD(T)*/CBSb	ANI-1ccx	AIQM1@DFT*	AIQM1@DFT	AIQM1
D3d-octahedrane -> (CH)12 #22-isomer	14.34	21.6647	7.86197	28.7747	23.6773	20.679	20.6357	13.72	15.8419	26.3892	26.3458	16.4259
D3d-octahedrane -> (CH)12 #31-isomer	25.02	37.1083	12.7415	41.1159	34.3495	30.5954	30.6041	23.23	30.7078	37.7968	37.8052	28.0996
(CH3)3CC(CH3)3 -> n-C8H18	1.9	7.57723	-7.58697	-1.84687	-0.51042	-1.76118	-1.12499	-1.36	-0.22424	-2.3934	-1.75732	0.30567
n-C6H14 + 4 CH4 -> 5 C2H6	9.81	12.314	4.26956	6.16238	6.96635	6.81061	7.24637	8.74	7.71654	5.75116	6.18686	9.4374
n-C8H18 + 6 CH4 -> 7 C2H6	14.84	18.6205	6.34627	9.21088	10.5177	10.1683	10.8779	13.09	11.668	8.56205	9.27152	14.3497
adamantane -> 3 C2H4 + 2 C2H2	193.99	191.269	195.861	238.37	235.808	209.168	211.405	196.27	196.472	208.212	210.449	196.227
bicycle[2.2.2]octane -> 3 C2H4 + C2H2	127.22	123.74	126.306	157.613	155.045	136.575	138.05	127.43	127.856	135.749	137.223	127.071
	MAD	5.37	6.44	16.9	13.98	6.83	7.1	1.57	2.53	8.89	9.16	1.43

## Sheet: S10. Torsion
Comparison of torsion profile energies (in kcal/mol) calculated by different methods in Torsion set.
Species	torsion angle	Ref. a	ODM2	B3LYP/6-31G*	ωB97X/6-31G*	ωB97X-D/6-31G*	ωB97X/def2-TZVPP	ωB97X-D4/def2-TZVPP	ANI-1ccx	AIQM1@DFT*	AIQM1@DFT	AIQM1
1	-170	0.204	0.178	0.205	0.206	0.208	0.187	0.187	0.166	0.189	0.189	0.205
1	-160	0.769	0.671	0.776	0.779	0.788	0.763	0.762	0.736	0.743	0.742	0.792
1	-150	1.567	1.359	1.581	1.59	1.602	1.572	1.57	1.648	1.573	1.572	1.645
1	-140	2.394	2.066	2.42	2.433	2.442	2.492	2.489	2.656	2.48	2.477	2.545
1	-130	3.025	2.598	3.07	3.078	3.078	3.3	3.294	3.427	3.207	3.202	3.252
1	-120	3.274	2.805	3.349	3.334	3.326	3.267	3.26	3.71	3.505	3.498	3.546
1	-110	3.061	2.634	3.183	3.119	3.103	3.025	3.014	3.421	3.264	3.254	3.316
1	-100	2.461	2.157	2.634	2.508	2.481	2.391	2.377	2.748	2.61	2.597	2.67
1	-90	1.692	1.558	1.9	1.722	1.679	1.66	1.643	1.919	1.786	1.77	1.868
1	-80	1.034	1.087	1.244	1.033	0.974	0.89	0.871	1.248	1.043	1.024	1.166
1	-70	0.672	0.956	0.876	0.628	0.552	0.535	0.514	0.982	0.628	0.607	0.804
1	-60	0.657	1.216	0.89	0.574	0.484	0.64	0.617	1.027	0.631	0.608	0.833
1	-50	1.044	1.82	1.334	0.949	0.848	0.875	0.849	1.36	1.045	1.02	1.239
1	-40	1.854	2.698	2.182	1.763	1.656	1.905	1.879	2.058	1.827	1.801	2.03
1	-30	2.958	3.716	3.301	2.879	2.774	3.02	2.994	3.141	2.893	2.867	3.125
1	-20	4.12	4.68	4.454	4.046	3.949	4.134	4.108	4.38	4.039	4.013	4.289
1	-10	5.036	5.377	5.344	4.956	4.87	4.787	4.761	5.404	4.966	4.94	5.235
1	0	5.389	5.633	5.686	5.308	5.226	5.335	5.309	5.816	5.34	5.313	5.636
1	10	5.036	5.377	5.344	4.956	4.87	4.874	4.848	5.405	4.967	4.941	5.236
1	20	4.12	4.68	4.454	4.046	3.949	3.935	3.909	4.38	4.039	4.013	4.289
1	30	2.958	3.716	3.3	2.879	2.774	2.838	2.812	3.141	2.893	2.866	3.125
1	40	1.854	2.698	2.182	1.763	1.656	1.678	1.652	2.058	1.827	1.801	2.031
1	50	1.044	1.82	1.334	0.949	0.848	0.824	0.799	1.36	1.045	1.02	1.239
1	60	0.657	1.216	0.89	0.574	0.484	0.539	0.516	1.027	0.631	0.608	0.833
1	70	0.672	0.956	0.876	0.628	0.552	1.064	1.043	0.982	0.628	0.607	0.804
1	80	1.034	1.087	1.244	1.033	0.974	1.037	1.018	1.248	1.043	1.024	1.166
1	90	1.692	1.558	1.9	1.722	1.679	1.66	1.644	1.92	1.787	1.771	1.868
1	100	2.461	2.157	2.634	2.508	2.481	2.452	2.439	2.748	2.61	2.597	2.67
1	110	3.061	2.634	3.183	3.119	3.103	3.172	3.162	3.421	3.264	3.254	3.316
1	120	3.274	2.805	3.349	3.334	3.326	3.309	3.301	3.71	3.505	3.498	3.546
1	130	3.025	2.598	3.07	3.078	3.078	3.003	2.998	3.427	3.207	3.202	3.252
1	140	2.394	2.066	2.42	2.433	2.442	2.398	2.395	2.655	2.479	2.476	2.545
1	150	1.567	1.359	1.581	1.59	1.602	1.479	1.477	1.648	1.574	1.572	1.645
1	160	0.769	0.67	0.776	0.779	0.787	0.638	0.637	0.736	0.743	0.742	0.791
1	170	0.204	0.178	0.205	0.206	0.209	0.109	0.108	0.167	0.189	0.189	0.205
1	180	0	0	0	0	0	0	0	0	0	0	0
2	-170	1.944	0.483	1.991	1.84	1.881	2.251	2.261	2.381	2.026	2.055	2.359
2	-160	1.514	0.36	1.54	1.425	1.464	1.546	1.555	1.74	1.538	1.567	1.789
2	-150	0.977	0.21	0.982	0.908	0.944	1.11	1.117	1.058	0.957	0.984	1.138
2	-140	0.486	0.079	0.477	0.439	0.468	0.804	0.809	0.518	0.454	0.479	0.568
2	-130	0.142	0.003	0.133	0.12	0.137	0.4	0.403	0.169	0.131	0.154	0.172
2	-120	0	0	0	0	0	0.301	0.301	0	0.031	0.051	0
2	-110	0.075	0.073	0.099	0.095	0.075	0.455	0.452	0.017	0.176	0.193	0.095
2	-100	0.357	0.214	0.413	0.383	0.342	0.624	0.618	0.228	0.552	0.566	0.46
2	-90	0.8	0.41	0.899	0.819	0.762	0.948	0.934	0.722	1.063	1.074	0.998
2	-80	1.323	0.644	1.468	1.319	1.253	1.396	1.382	1.363	1.549	1.557	1.514
2	-70	1.805	0.903	1.99	1.77	1.704	2.056	2.041	1.745	1.904	1.91	1.898
2	-60	2.105	1.171	2.322	2.042	1.991	2.374	2.358	1.849	2.052	2.056	2.093
2	-50	2.12	1.408	2.365	2.041	2.015	2.384	2.367	1.763	1.96	1.964	2.057
2	-40	1.825	1.561	2.104	1.749	1.742	2.042	2.025	1.538	1.652	1.655	1.778
2	-30	1.317	1.619	1.638	1.246	1.247	1.448	1.43	1.174	1.156	1.158	1.264
2	-20	0.781	1.617	1.135	0.712	0.714	0.706	0.687	0.762	0.567	0.567	0.667
2	-10	0.387	1.599	0.761	0.318	0.319	0.183	0.163	0.536	0.147	0.147	0.258
2	0	0.244	1.59	0.623	0.174	0.174	0.067	0.046	0.475	0	0	0.117
2	10	0.387	1.599	0.761	0.318	0.319	0.338	0.318	0.536	0.147	0.147	0.258
2	20	0.781	1.617	1.135	0.712	0.714	0.703	0.684	0.762	0.567	0.567	0.667
2	30	1.317	1.619	1.638	1.246	1.247	1.65	1.632	1.174	1.156	1.158	1.264
2	40	1.825	1.561	2.105	1.749	1.742	2.001	1.984	1.538	1.652	1.656	1.778
2	50	2.12	1.408	2.365	2.042	2.015	2.229	2.212	1.763	1.961	1.965	2.057
2	60	2.105	1.171	2.322	2.042	1.991	2.307	2.291	1.849	2.052	2.056	2.093
2	70	1.805	0.903	1.99	1.77	1.704	2.037	2.022	1.745	1.904	1.91	1.898
2	80	1.323	0.644	1.468	1.319	1.252	1.514	1.502	1.363	1.549	1.557	1.513
2	90	0.8	0.41	0.899	0.818	0.762	0.821	0.811	0.722	1.063	1.074	0.998
2	100	0.357	0.214	0.414	0.383	0.342	0.415	0.409	0.228	0.552	0.566	0.461
2	110	0.075	0.073	0.099	0.095	0.075	0.259	0.256	0.017	0.176	0.193	0.095
2	120	0	0	0	0	0	0	0	0	0.032	0.051	0
2	130	0.142	0.003	0.133	0.12	0.137	0.021	0.024	0.169	0.131	0.154	0.172
2	140	0.486	0.079	0.477	0.439	0.468	0.315	0.32	0.518	0.454	0.479	0.568
2	150	0.977	0.21	0.981	0.908	0.944	0.815	0.823	1.058	0.957	0.984	1.138
2	160	1.514	0.361	1.54	1.425	1.465	1.389	1.397	1.741	1.538	1.567	1.79
2	170	1.944	0.483	1.991	1.84	1.881	1.818	1.828	2.381	2.026	2.055	2.359
2	180	2.109	0.53	2.167	2.001	2.04	2.118	2.128	2.674	2.222	2.252	2.603
3	-170	1.962	0.691	2.192	1.947	1.946	2.212	2.208	1.778	2.151	2.147	2.349
3	-160	1.495	0.46	1.673	1.494	1.486	1.56	1.556	1.428	1.763	1.76	1.903
3	-150	0.951	0.271	1.072	0.961	0.953	1.202	1.2	0.81	1.244	1.242	1.332
3	-140	0.466	0.126	0.533	0.478	0.473	0.82	0.819	0.288	0.665	0.665	0.702
3	-130	0.132	0.033	0.158	0.14	0.14	0.257	0.257	0.044	0.202	0.202	0.208
3	-120	0	0	0	0	0	0	0	0	0	0	0
3	-110	0.081	0.029	0.076	0.076	0.073	0.11	0.11	0.021	0.115	0.115	0.135
3	-100	0.366	0.119	0.38	0.356	0.348	0.393	0.392	0.206	0.512	0.511	0.578
3	-90	0.815	0.26	0.863	0.797	0.783	0.806	0.804	0.67	1.059	1.058	1.182
3	-80	1.348	0.445	1.449	1.32	1.304	1.342	1.339	1.278	1.588	1.586	1.754
3	-70	1.844	0.672	2.008	1.809	1.797	2.178	2.174	1.685	2.019	2.016	2.228
3	-60	2.161	0.935	2.398	2.132	2.142	2.364	2.359	1.931	2.294	2.29	2.544
3	-50	2.207	1.2	2.517	2.201	2.245	2.473	2.466	2.061	2.361	2.355	2.621
3	-40	1.962	1.41	2.333	1.985	2.055	2.074	2.066	1.975	2.19	2.183	2.417
3	-30	1.494	1.54	1.916	1.538	1.612	1.888	1.879	1.592	1.758	1.749	1.936
3	-20	0.967	1.609	1.417	1.016	1.076	1.666	1.655	1.003	1.145	1.133	1.3
3	-10	0.555	1.647	1.01	0.599	0.634	0.974	0.96	0.526	0.642	0.627	0.788
3	0	0.374	1.673	0.813	0.409	0.417	0.219	0.202	0.262	0.418	0.401	0.544
3	10	0.466	1.695	0.878	0.491	0.471	0.338	0.318	0.184	0.528	0.508	0.62
3	20	0.808	1.709	1.187	0.821	0.779	0.684	0.662	0.285	0.969	0.947	1.026
3	30	1.315	1.704	1.661	1.314	1.255	1.284	1.259	0.707	1.643	1.619	1.693
3	40	1.837	1.665	2.167	1.82	1.745	1.832	1.805	1.349	2.217	2.192	2.302
3	50	2.217	1.6	2.558	2.186	2.093	2.26	2.232	1.849	2.514	2.487	2.573
3	60	2.373	1.561	2.735	2.339	2.23	2.832	2.802	1.981	2.612	2.583	2.637
3	70	2.308	1.59	2.682	2.283	2.183	3.102	3.07	1.933	2.577	2.548	2.608
3	80	2.02	1.655	2.403	2.018	1.942	2.742	2.71	1.62	2.389	2.362	2.44
3	90	1.544	1.699	1.946	1.563	1.506	1.645	1.618	0.963	1.964	1.938	1.97
3	100	1.012	1.71	1.437	1.044	1.002	1.093	1.067	0.399	1.291	1.267	1.274
3	110	0.587	1.698	1.023	0.621	0.596	0.516	0.493	0.193	0.71	0.688	0.745
3	120	0.38	1.677	0.817	0.414	0.41	0.253	0.234	0.211	0.432	0.412	0.535
3	130	0.444	1.652	0.869	0.474	0.492	0.23	0.214	0.389	0.484	0.468	0.646
3	140	0.77	1.616	1.173	0.796	0.835	0.545	0.532	0.759	0.845	0.832	1.043
3	150	1.277	1.552	1.651	1.297	1.356	1.17	1.16	1.323	1.431	1.421	1.647
3	160	1.806	1.429	2.149	1.816	1.883	1.936	1.928	1.838	1.996	1.989	2.235
3	170	2.156	1.224	2.469	2.151	2.205	2.168	2.162	2.063	2.311	2.305	2.575
3	180	2.207	0.958	2.486	2.19	2.213	2.327	2.321	1.993	2.351	2.346	2.602
4	-170	3.227	2.708	3.381	3.059	3.081	3.529	3.537	3.54	2.707	2.712	3.184
4	-160	2.391	2.301	2.565	2.283	2.304	2.738	2.745	2.928	2.243	2.248	2.612
4	-150	1.482	1.777	1.648	1.42	1.441	2.146	2.151	2.182	1.67	1.674	1.927
4	-140	0.718	1.203	0.858	0.686	0.705	1.442	1.445	1.429	1.103	1.105	1.275
4	-130	0.212	0.677	0.312	0.201	0.212	0.687	0.688	0.752	0.609	0.61	0.712
4	-120	0	0.279	0.04	0	0	0.317	0.316	0.299	0.258	0.257	0.299
4	-110	0.046	0.053	0	0.035	0.031	0.575	0.57	0	0.16	0.157	0.158
4	-100	0.144	0	0.132	0.172	0.153	0.663	0.658	0.162	0.329	0.324	0.326
4	-90	0.46	0.086	0.454	0.457	0.404	0.828	0.822	0.802	0.645	0.638	0.674
4	-80	0.96	0.257	0.941	0.919	0.849	1.369	1.361	1.501	0.989	0.981	1.057
4	-70	1.52	0.479	1.459	1.436	1.373	2.069	2.061	1.834	1.295	1.287	1.408
4	-60	1.923	1.501	1.833	1.815	1.792	2.422	2.415	2.13	1.595	1.589	1.722
4	-50	1.989	0.978	1.926	1.893	1.924	2.609	2.606	2.314	1.792	1.789	1.924
4	-40	1.68	1.149	1.689	1.612	1.683	2.1	2.099	2.194	1.647	1.647	1.785
4	-30	1.134	1.22	1.222	1.093	1.183	1.369	1.368	1.737	1.157	1.156	1.249
4	-20	0.58	1.222	0.724	0.561	0.66	0.578	0.578	1.177	0.561	0.561	0.609
4	-10	0.195	1.201	0.367	0.193	0.301	0	0	0.807	0.146	0.146	0.16
4	0	0.034	2.321	0.241	0.067	0.178	0.099	0.098	0.68	0	0	0
4	10	0.195	1.201	0.367	0.193	0.301	0.536	0.534	0.807	0.146	0.146	0.16
4	20	0.58	1.222	0.724	0.561	0.661	0.602	0.603	1.178	0.562	0.561	0.61
4	30	1.134	1.22	1.222	1.093	1.183	1.591	1.592	1.737	1.157	1.156	1.249
4	40	1.68	1.149	1.689	1.612	1.683	2.458	2.457	2.194	1.647	1.647	1.785
4	50	1.989	0.978	1.926	1.893	1.924	2.386	2.384	2.314	1.792	1.789	1.924
4	60	1.923	1.501	1.833	1.815	1.792	2.265	2.261	2.13	1.595	1.589	1.722
4	70	1.52	0.479	1.459	1.435	1.373	1.78	1.774	1.834	1.295	1.287	1.408
4	80	0.96	0.257	0.941	0.919	0.849	1.024	1.017	1.501	0.989	0.981	1.057
4	90	0.46	0.085	0.454	0.456	0.404	0.798	0.771	0.802	0.645	0.638	0.674
4	100	0.144	0	0.132	0.172	0.153	0.15	0.147	0.162	0.329	0.324	0.326
4	110	0.046	0.053	0	0.035	0.031	0.314	0.313	0	0.16	0.157	0.158
4	120	0	0.279	0.04	0	0	0.663	0.665	0.299	0.258	0.257	0.299
4	130	0.212	0.677	0.312	0.201	0.212	0.939	0.942	0.752	0.609	0.61	0.712
4	140	0.718	1.203	0.858	0.687	0.706	1.345	1.35	1.429	1.103	1.106	1.275
4	150	1.482	1.776	1.648	1.419	1.441	2.026	2.032	2.182	1.67	1.674	1.927
4	160	2.391	2.302	2.566	2.283	2.305	2.715	2.722	2.929	2.243	2.248	2.612
4	170	3.227	2.708	3.381	3.058	3.081	3.492	3.499	3.54	2.707	2.712	3.184
4	180	3.58	2.897	3.739	3.409	3.436	3.862	3.869	3.833	2.922	2.927	3.458
5	-170	2.723	2.429	3.47	3.527	3.43	2.801	2.81	1.98	2.604	2.613	2.413
5	-160	3.135	2.614	3.983	4.054	3.972	3.298	3.306	2.758	3.123	3.132	2.962
5	-150	3.776	2.864	4.743	4.831	4.765	4.041	4.05	3.841	3.908	3.917	3.794
5	-140	4.496	3.118	5.573	5.677	5.625	4.792	4.801	4.943	4.789	4.797	4.729
5	-130	5.067	3.328	6.232	6.354	6.308	5.334	5.342	5.739	5.504	5.511	5.487
5	-120	5.087	1.717	5.783	5.969	5.792	5.136	5.142	5.84	4.965	4.971	5.159
5	-110	4.477	1.388	5.116	5.337	5.144	4.461	4.466	4.966	4.307	4.313	4.48
5	-100	3.44	0.967	3.99	4.232	4.025	3.442	3.446	3.694	3.28	3.284	3.395
5	-90	2.214	0.536	2.648	2.875	2.673	2.179	2.182	2.438	2.112	2.115	2.16
5	-80	1.071	0.186	1.363	1.537	1.379	1.068	1.07	1.196	1.022	1.024	1.032
5	-70	0.259	0	0.398	0.485	0.411	0.21	0.21	0.217	0.277	0.278	0.278
5	-60	0	0.051	0	0	0	0.034	0.034	0	0	0	0
5	-50	0.448	0.406	0.357	0.313	0.344	0.405	0.405	0.509	0.343	0.343	0.39
5	-40	1.57	1.08	1.449	1.405	1.438	1.553	1.552	1.63	1.306	1.305	1.43
5	-30	3.113	1.984	3.009	2.984	3.012	3.056	3.055	3.143	2.673	2.672	2.879
5	-20	4.094	0.749	3.055	3.194	3.172	3.903	3.902	4.761	3.908	3.908	4.303
5	-10	4.924	0.721	3.72	3.866	3.838	4.69	4.689	5.37	4.577	4.576	5.016
5	0	5.323	0.627	4.082	4.228	4.177	5.002	5.002	5.55	4.84	4.839	5.271
5	10	4.924	0.721	3.72	3.866	3.838	4.683	4.682	5.37	4.577	4.576	5.016
5	20	4.094	0.749	3.054	3.193	3.171	4.139	4.138	4.761	3.908	3.907	4.302
5	30	3.113	1.984	3.008	2.982	3.011	3.097	3.096	3.142	2.672	2.671	2.878
5	40	1.57	1.08	1.45	1.406	1.439	1.55	1.55	1.63	1.306	1.306	1.43
5	50	0.448	0.406	0.358	0.313	0.345	0.411	0.411	0.51	0.344	0.344	0.39
5	60	0	0.051	0	0	0	0	0	0	0	0	0
5	70	0.259	0	0.397	0.484	0.41	0.2	0.201	0.217	0.276	0.277	0.278
5	80	1.071	0.186	1.363	1.536	1.378	1.036	1.038	1.195	1.022	1.023	1.032
5	90	2.214	0.536	2.647	2.875	2.673	2.176	2.179	2.438	2.111	2.114	2.159
5	100	3.44	0.967	3.99	4.232	4.025	3.451	3.455	3.694	3.28	3.284	3.395
5	110	4.477	1.388	5.117	5.337	5.144	4.557	4.562	4.966	4.307	4.313	4.48
5	120	5.087	1.717	5.783	5.969	5.792	5.122	5.128	5.84	4.965	4.971	5.159
5	130	5.067	3.328	6.233	6.354	6.309	5.436	5.444	5.74	5.504	5.512	5.487
5	140	4.496	3.118	5.573	5.678	5.625	4.707	4.715	4.943	4.789	4.797	4.729
5	150	3.776	2.864	4.743	4.831	4.765	3.996	4.004	3.84	3.908	3.916	3.794
5	160	3.135	2.614	3.983	4.054	3.972	3.3	3.308	2.758	3.123	3.132	2.962
5	170	2.723	2.429	3.47	3.527	3.43	2.818	2.827	1.98	2.604	2.613	2.413
5	180	2.535	2.36	3.292	3.343	3.241	2.615	2.623	1.706	2.427	2.436	2.225
6	-170	2.751	2.744	3.072	3.301	3.207	2.704	2.711	2.522	2.979	2.985	3.151
6	-160	3.122	2.767	3.446	3.697	3.595	3.08	3.086	2.811	3.147	3.153	3.329
6	-150	3.556	2.808	3.854	4.137	4.026	3.494	3.5	3.267	3.388	3.394	3.585
6	-140	3.883	2.801	4.143	4.452	4.331	3.735	3.741	3.745	3.583	3.589	3.801
6	-130	3.955	2.685	4.176	4.495	4.367	3.695	3.7	4.009	3.58	3.585	3.807
6	-120	3.679	2.411	3.87	4.175	4.044	3.828	3.833	3.887	3.249	3.254	3.457
6	-110	3.052	1.964	3.215	3.484	3.364	2.948	2.952	3.243	2.571	2.575	2.739
6	-100	2.166	1.39	2.305	2.513	2.417	2.178	2.181	2.195	1.709	1.712	1.831
6	-90	1.206	0.785	1.313	1.445	1.385	1.255	1.257	1.127	0.879	0.881	0.958
6	-80	0.405	0.276	0.467	0.524	0.499	0.492	0.493	0.342	0.259	0.26	0.298
6	-70	0	0	0	0	0	0	0	0	0	0	0
6	-60	0.163	0.087	0.086	0.059	0.058	0.077	0.076	0.156	0.267	0.266	0.252
6	-50	0.924	0.595	0.775	0.755	0.732	0.854	0.853	0.848	1.112	1.111	1.123
6	-40	2.18	1.427	1.965	1.983	1.93	2.108	2.106	2.04	2.362	2.361	2.423
6	-30	3.694	2.349	3.42	3.494	3.412	3.54	3.538	3.521	3.741	3.74	3.885
6	-20	5.165	3.191	4.854	4.972	4.865	4.954	4.952	4.944	5.009	5.008	5.261
6	-10	6.323	3.864	5.983	6.121	5.998	6.113	6.111	5.946	5.949	5.948	6.304
6	0	6.938	4.309	6.607	6.742	6.61	6.627	6.626	6.24	6.451	6.449	6.875
6	10	6.323	3.864	5.984	6.122	5.998	6.007	6.006	5.946	5.95	5.948	6.304
6	20	5.165	3.19	4.852	4.97	4.864	4.973	4.972	4.943	5.008	5.007	5.26
6	30	3.694	2.35	3.422	3.495	3.413	3.511	3.509	3.522	3.743	3.741	3.886
6	40	2.18	1.427	1.966	1.984	1.931	2.212	2.211	2.04	2.362	2.361	2.424
6	50	0.924	0.596	0.776	0.756	0.732	1.089	1.088	0.849	1.113	1.112	1.124
6	60	0.163	0.087	0.086	0.059	0.058	0.341	0.34	0.156	0.266	0.266	0.252
6	70	0	0	0	0	0	0.141	0.141	0	0	0	0
6	80	0.405	0.276	0.468	0.524	0.5	0.378	0.379	0.342	0.259	0.26	0.299
6	90	1.206	0.785	1.313	1.445	1.384	1.102	1.104	1.127	0.878	0.88	0.958
6	100	2.166	1.389	2.304	2.512	2.416	1.996	1.999	2.194	1.708	1.711	1.83
6	110	3.052	1.964	3.215	3.484	3.364	2.882	2.886	3.243	2.572	2.575	2.74
6	120	3.679	2.411	3.87	4.175	4.044	3.466	3.471	3.887	3.249	3.254	3.457
6	130	3.955	2.685	4.176	4.495	4.367	3.685	3.691	4.009	3.58	3.585	3.807
6	140	3.883	2.801	4.143	4.452	4.331	3.654	3.66	3.745	3.583	3.589	3.801
6	150	3.556	2.807	3.854	4.137	4.026	3.483	3.49	3.267	3.388	3.394	3.584
6	160	3.122	2.767	3.446	3.697	3.595	3.196	3.202	2.811	3.147	3.153	3.329
6	170	2.751	2.744	3.072	3.301	3.207	2.75	2.756	2.522	2.979	2.985	3.151
6	180	2.58	2.788	2.86	3.091	3	2.538	2.544	2.414	2.934	2.94	3.106
11	-170	0.171	0	0	0	0	0.091	0.091	0	0	0	0
11	-160	0.737	0.614	0.622	0.603	0.588	0.639	0.639	0.554	0.611	0.611	0.528
11	-150	1.866	1.636	1.804	1.79	1.763	1.905	1.904	1.642	1.733	1.731	1.565
11	-140	3.546	3.039	3.565	3.571	3.527	3.983	3.98	3.312	3.33	3.327	3.077
11	-130	5.677	4.758	5.828	5.853	5.786	6.215	6.21	5.464	5.34	5.335	5.006
11	-120	8.113	6.69	8.45	8.475	8.387	8.763	8.755	7.831	7.644	7.637	7.239
11	-110	10.687	8.724	11.269	11.254	11.153	11.481	11.47	10.297	10.131	10.121	9.668
11	-100	13.198	10.712	14.076	13.979	13.874	14.126	14.113	12.873	12.572	12.56	12.051
11	-90	12.021	9.61	12.521	12.407	12.351	13.336	13.325	13.579	12.395	12.384	11.951
11	-80	9.976	8.044	10.212	10.177	10.062	10.787	10.774	11.468	10.297	10.286	9.889
11	-70	8.118	6.47	8.149	8.158	8.015	8.648	8.635	9.327	8.279	8.266	7.927
11	-60	6.576	4.943	6.463	6.449	6.257	6.851	6.838	7.096	6.378	6.363	6.107
11	-50	4.952	3.578	4.892	4.712	4.483	5.215	5.2	5.197	4.746	4.73	4.558
11	-40	3.732	2.469	3.64	3.417	3.17	4.051	4.036	3.762	3.538	3.522	3.458
11	-30	2.941	1.623	2.834	2.57	2.312	2.977	2.961	2.874	2.717	2.701	2.762
11	-20	2.53	1.033	2.413	2.121	1.854	2.314	2.298	2.412	2.213	2.197	2.402
11	-10	2.412	0.694	2.29	1.977	1.703	2.077	2.061	2.242	1.977	1.961	2.29
11	0	2.458	0.587	2.335	1.998	1.722	2.012	1.996	2.224	1.964	1.947	2.349
11	10	2.412	0.694	2.29	1.977	1.703	2.035	2.019	2.242	1.977	1.961	2.29
11	20	2.53	1.033	2.413	2.121	1.854	2.297	2.281	2.412	2.214	2.197	2.402
11	30	2.941	1.623	2.834	2.57	2.312	2.846	2.83	2.874	2.717	2.701	2.762
11	40	3.732	2.469	3.64	3.417	3.17	3.788	3.773	3.762	3.538	3.523	3.458
11	50	4.952	3.577	4.89	4.711	4.482	5.197	5.182	5.195	4.744	4.729	4.557
11	60	6.576	4.943	6.464	6.45	6.258	6.896	6.882	7.096	6.379	6.364	6.107
11	70	8.118	6.47	8.149	8.158	8.014	9.055	9.046	9.327	8.279	8.266	7.927
11	80	9.976	8.044	10.212	10.177	10.062	11.167	11.153	11.469	10.298	10.286	9.889
11	90	12.021	9.611	12.521	12.408	12.351	13.318	13.307	13.579	12.396	12.385	11.951
11	100	13.198	10.712	14.077	13.98	13.874	14.056	14.044	12.873	12.573	12.56	12.052
11	110	10.687	8.723	11.268	11.252	11.152	11.35	11.34	10.296	10.13	10.12	9.666
11	120	8.113	6.691	8.451	8.476	8.388	8.61	8.603	7.832	7.645	7.638	7.239
11	130	5.677	4.758	5.828	5.852	5.785	6.01	6.004	5.463	5.34	5.334	5.005
11	140	3.546	3.039	3.565	3.571	3.527	3.925	3.923	3.312	3.33	3.327	3.077
11	150	1.866	1.636	1.803	1.789	1.762	1.936	1.932	1.641	1.732	1.73	1.565
11	160	0.737	0.614	0.622	0.603	0.588	0.764	0.763	0.554	0.612	0.611	0.528
11	170	0.171	0	0	0	0	0	0.001	0	0	0	0
11	180	0	1.305	0.136	0.036	0.016	0	0	0.21	0.156	0.155	0.048
12	-170	0.073	0.173	0.089	0.081	0.077	0.294	0.294	0	0	0	0
12	-160	1.042	0.78	1.079	1.108	1.085	1.335	1.334	1.092	1.066	1.066	1.079
12	-150	2.649	1.776	2.715	2.794	2.74	2.983	2.981	2.872	2.678	2.677	2.743
12	-140	4.714	3.068	4.815	4.954	4.867	5.133	5.129	4.887	4.554	4.551	4.735
12	-130	6.953	4.525	7.078	7.274	7.16	7.278	7.272	6.948	6.552	6.547	6.778
12	-120	9.061	5.999	9.27	9.47	9.326	9.365	9.358	8.968	8.567	8.561	8.826
12	-110	10.822	7.337	11.162	11.336	11.153	11.103	11.094	10.682	10.38	10.371	10.679
12	-100	12.064	8.4	12.512	12.667	12.437	12.856	12.845	11.918	11.734	11.724	12.084
12	-90	12.712	9.073	13.188	13.363	13.089	13.569	13.556	12.613	12.457	12.445	12.848
12	-80	12.812	9.309	13.226	13.455	13.145	13.414	13.4	12.724	12.573	12.56	12.999
12	-70	12.809	9.175	12.789	13.036	12.684	13.129	12.928	12.265	12.069	12.055	12.771
12	-60	11.557	8.762	11.932	12.072	11.677	11.932	11.916	11.073	11.11	11.094	11.591
12	-50	10.378	8.158	10.79	10.85	10.434	10.664	10.647	9.559	10.003	9.987	10.464
12	-40	9.245	7.471	9.67	9.683	9.254	9.524	9.507	8.326	8.93	8.914	9.36
12	-30	8.319	6.823	8.74	8.727	8.295	8.578	8.561	7.596	8.014	7.997	8.432
12	-20	7.663	6.307	8.073	8.05	7.62	7.927	7.909	7.282	7.357	7.34	7.783
12	-10	7.292	5.981	7.689	7.667	7.243	7.547	7.529	7.21	6.999	6.982	7.434
12	0	7.151	5.869	7.568	7.551	7.13	7.519	7.501	7.241	6.925	6.908	7.349
12	10	7.292	5.981	7.689	7.667	7.242	7.753	7.734	7.21	6.999	6.982	7.433
12	20	7.663	6.307	8.073	8.05	7.62	7.947	7.93	7.282	7.357	7.34	7.783
12	30	8.319	6.823	8.739	8.727	8.294	8.623	8.606	7.596	8.014	7.997	8.432
12	40	9.245	7.472	9.67	9.683	9.255	9.576	9.559	8.327	8.93	8.914	9.36
12	50	10.378	8.159	10.791	10.851	10.435	10.604	10.588	9.56	10.004	9.988	10.465
12	60	11.557	8.762	11.932	12.072	11.677	11.87	11.854	11.074	11.11	11.095	11.591
12	70	12.809	9.174	12.788	13.035	12.683	12.843	12.828	12.264	12.068	12.054	12.77
12	80	12.812	9.309	13.227	13.455	13.146	13.479	13.465	12.724	12.573	12.56	13
12	90	12.712	9.073	13.188	13.363	13.089	13.17	13.158	12.613	12.457	12.445	12.849
12	100	12.064	8.399	12.512	12.667	12.436	12.585	12.574	11.917	11.734	11.723	12.084
12	110	10.822	7.336	11.161	11.335	11.152	11.153	11.143	10.681	10.379	10.37	10.678
12	120	9.061	5.998	9.27	9.469	9.325	9.332	9.325	8.967	8.567	8.56	8.825
12	130	6.953	4.525	7.077	7.273	7.16	7.311	7.305	6.947	6.552	6.547	6.778
12	140	4.714	3.069	4.816	4.956	4.869	5.306	5.302	4.888	4.555	4.553	4.736
12	150	2.649	1.777	2.715	2.794	2.741	3.399	3.397	2.872	2.679	2.677	2.743
12	160	1.042	0.779	1.079	1.107	1.084	1.663	1.662	1.09	1.065	1.064	1.077
12	170	0.073	0.173	0.089	0.081	0.077	0.681	0.68	0	0	0	0
12	180	0	0	0	0	0	0	0	0.422	0.028	0.028	0.104
13	-170	0	0.131	0	0	0	0.184	0.191	0	0	0	0
13	-160	0.217	0.574	0.251	0.306	0.313	0.702	0.701	0.333	0.261	0.261	0.185
13	-150	0.974	1.372	1.05	1.187	1.187	1.56	1.558	1.196	1.021	1.019	0.883
13	-140	2.183	2.509	2.339	2.566	2.546	2.887	2.883	2.488	2.243	2.239	2.048
13	-130	3.74	3.914	4.01	4.325	4.269	4.447	4.441	4.091	3.833	3.827	3.577
13	-120	5.525	5.489	5.932	6.32	6.217	6.118	6.11	5.978	5.676	5.668	5.328
13	-110	7.421	7.113	7.957	8.383	8.232	7.98	7.967	7.934	7.629	7.618	7.178
13	-100	7.016	6.504	7.063	7.235	7.076	7.532	7.314	7.854	7.453	7.439	7.377
13	-90	6.225	5.771	6.192	6.356	6.156	6.859	6.635	6.827	6.377	6.361	6.298
13	-80	5.295	4.902	5.178	5.331	5.099	5.649	5.629	5.703	5.177	5.159	5.072
13	-70	4.301	4.018	4.115	4.239	3.992	4.492	4.469	4.646	4.002	3.983	3.874
13	-60	3.329	3.223	3.112	3.21	2.972	3.44	3.42	3.731	2.982	2.962	2.859
13	-50	2.451	2.569	2.254	2.325	2.104	2.661	2.635	2.665	2.176	2.155	2.035
13	-40	1.726	2.044	1.582	1.611	1.402	1.756	1.734	1.739	1.362	1.34	1.373
13	-30	1.238	1.622	1.158	1.138	0.93	1.168	1.146	1.268	0.721	0.698	0.842
13	-20	1.052	1.327	1.031	0.973	0.757	1.07	1.093	1.173	0.424	0.401	0.686
13	-10	1.141	1.173	1.157	1.079	0.85	0.667	0.647	1.297	0.388	0.366	0.826
13	0	1.306	1.131	1.343	1.262	1.019	0.632	0.61	1.433	0.438	0.416	1.046
13	10	1.141	1.173	1.157	1.079	0.849	0.521	0.499	1.297	0.388	0.366	0.826
13	20	1.052	1.327	1.031	0.973	0.757	0.757	0.623	1.173	0.424	0.401	0.686
13	30	1.238	1.622	1.158	1.138	0.93	0.94	0.917	1.268	0.721	0.698	0.842
13	40	1.726	2.044	1.582	1.611	1.402	1.434	1.447	1.739	1.362	1.339	1.373
13	50	2.451	2.568	2.253	2.324	2.104	2.352	2.331	2.665	2.176	2.155	2.035
13	60	3.329	3.223	3.112	3.21	2.972	3.307	3.287	3.731	2.982	2.962	2.859
13	70	4.301	4.019	4.116	4.24	3.993	4.728	4.612	4.647	4.003	3.984	3.875
13	80	5.295	4.903	5.179	5.331	5.1	6.068	5.331	5.704	5.177	5.16	5.073
13	90	6.225	5.771	6.191	6.356	6.155	6.402	6.384	6.826	6.377	6.361	6.298
13	100	7.016	6.504	7.062	7.234	7.076	7.412	7.398	7.853	7.453	7.439	7.376
13	110	7.421	7.114	7.957	8.384	8.233	8.065	7.924	7.935	7.63	7.619	7.179
13	120	5.525	5.489	5.932	6.32	6.218	5.759	5.751	5.978	5.676	5.668	5.328
13	130	3.74	3.913	4.009	4.325	4.268	3.919	3.914	4.09	3.832	3.826	3.576
13	140	2.183	2.509	2.339	2.567	2.547	2.245	2.241	2.488	2.243	2.239	2.048
13	150	0.974	1.372	1.05	1.187	1.187	1.022	1.021	1.196	1.021	1.019	0.883
13	160	0.217	0.574	0.251	0.306	0.313	0.232	0.231	0.333	0.262	0.261	0.185
13	170	0	0.131	0	0	0	0	0	0	0	0	0
13	180	0.366	0	0.309	0.3	0.283	0.383	0.384	0.236	0.141	0.142	0.459
14	-170	0.622	0.336	0.573	0.671	0.711	0.401	0.429	0.503	0.825	0.848	0.951
14	-160	0.606	0.181	0.466	0.615	0.655	0.472	0.499	0.492	0.861	0.883	0.958
14	-150	0.594	0.055	0.353	0.552	0.587	0.308	0.334	0.528	0.818	0.839	0.903
14	-140	0.574	0	0.244	0.482	0.509	0.822	0.848	0.59	0.728	0.748	0.823
14	-130	0.531	0.028	0.146	0.41	0.422	1.101	1.124	0.653	0.615	0.632	0.721
14	-120	0.458	0.137	0.072	0.34	0.333	0.669	0.782	0.752	0.488	0.502	0.583
14	-110	0.348	0.595	0.024	0.268	0.24	0.773	0.786	0.556	0.281	0.29	0.358
14	-100	0.21	0.554	0	0.177	0.138	0.526	0.539	0.439	0.115	0.119	0.163
14	-90	0.066	0.826	0.001	0.067	0.033	0.53	0.535	0.111	0	0	0.009
14	-80	0	1.112	0.061	0	0	0.405	0.409	0	0.026	0.021	0
14	-70	0.163	1.394	0.306	0.136	0.182	0.21	0.206	0.234	0.315	0.307	0.293
14	-60	0.693	1.664	0.861	0.642	0.727	1.085	1.087	0.848	0.936	0.925	0.911
14	-50	1.586	1.948	1.719	1.52	1.624	1.888	1.866	1.745	1.851	1.839	1.85
14	-40	2.684	2.3	2.726	2.584	2.697	2.684	2.69	2.743	2.907	2.896	2.994
14	-30	3.747	2.687	3.674	3.593	3.705	3.846	3.843	3.677	3.912	3.902	4.068
14	-20	4.612	3.021	4.412	4.371	4.478	4.545	4.541	4.539	4.578	4.571	4.846
14	-10	5.199	3.234	4.875	4.86	4.958	5.044	5.042	5.105	5.022	5.015	5.288
14	0	5.384	3.305	5.032	5.016	5.119	5.268	5.267	5.339	5.165	5.159	5.438
14	10	5.199	3.234	4.875	4.86	4.958	5.556	5.556	5.105	5.022	5.015	5.288
14	20	4.612	3.021	4.413	4.372	4.478	4.983	4.982	4.54	4.579	4.571	4.846
14	30	3.747	2.687	3.675	3.594	3.705	3.628	3.624	3.677	3.912	3.903	4.068
14	40	2.684	2.301	2.727	2.585	2.698	2.612	2.607	2.743	2.907	2.896	2.994
14	50	1.586	1.948	1.719	1.52	1.624	1.631	1.625	1.745	1.85	1.838	1.849
14	60	0.693	1.664	0.861	0.642	0.727	0.756	0.75	0.848	0.936	0.925	0.911
14	70	0.163	1.394	0.306	0.136	0.182	0.205	0.201	0.234	0.315	0.307	0.293
14	80	0	1.111	0.061	0	0	0	0	0	0.026	0.021	0
14	90	0.066	0.826	0.001	0.066	0.033	0.029	0.034	0.11	0	0	0.009
14	100	0.21	0.554	0	0.177	0.138	0.144	0.143	0.439	0.115	0.119	0.163
14	110	0.348	0.595	0.024	0.268	0.24	0.175	0.189	0.556	0.281	0.29	0.358
14	120	0.458	0.137	0.072	0.34	0.333	0.333	0.35	0.752	0.488	0.502	0.583
14	130	0.531	0.028	0.146	0.41	0.422	0.353	0.375	0.653	0.615	0.632	0.721
14	140	0.574	0	0.244	0.482	0.509	0.324	0.348	0.59	0.728	0.748	0.823
14	150	0.594	0.055	0.353	0.552	0.587	0.563	0.589	0.528	0.818	0.839	0.903
14	160	0.606	0.181	0.466	0.615	0.655	0.499	0.526	0.492	0.861	0.883	0.958
14	170	0.622	0.336	0.573	0.671	0.711	0.399	0.427	0.503	0.825	0.848	0.951
14	180	0.634	0.418	0.641	0.707	0.744	0.349	0.377	0.567	0.801	0.824	0.935
15	-170	2.216	2.601	2.579	2.407	2.534	2.524	2.544	2.445	2.821	2.843	2.748
15	-160	1.79	2.107	2.069	1.963	2.081	2.231	2.251	2.054	2.575	2.597	2.444
15	-150	1.457	1.615	1.604	1.584	1.684	1.69	1.709	1.573	2.298	2.319	2.161
15	-140	1.18	0.722	1.191	1.248	1.317	1.374	1.39	1.187	1.922	1.941	1.843
15	-130	0.921	0.308	0.836	0.928	0.951	1.161	1.175	0.954	1.472	1.487	1.481
15	-120	0.625	0.076	0.549	0.619	0.599	1.216	1.227	0.765	0.989	1.001	1.019
15	-110	0.36	0	0.311	0.359	0.312	1.252	1.259	0.513	0.538	0.546	0.561
15	-100	0.154	0.045	0.104	0.161	0.11	0.842	0.848	0.072	0.178	0.183	0.189
15	-90	0.012	0.176	0	0.02	0	0	0	0	0	0	0
15	-80	0	0.367	0.056	0	0.052	0.009	0.004	0.032	0.143	0.139	0.133
15	-70	0.296	0.62	0.475	0.331	0.456	0.464	0.454	0.575	0.647	0.641	0.64
15	-60	1.15	0.974	1.393	1.247	1.418	1.61	1.594	1.669	1.538	1.531	1.532
15	-50	2.511	1.455	2.677	2.635	2.818	3.251	3.247	3.088	2.847	2.843	2.84
15	-40	3.912	2.031	3.855	3.956	4.152	4.433	4.436	4.184	4.33	4.33	4.354
15	-30	4.769	2.603	4.687	4.808	5.038	4.848	4.855	5.008	5.459	5.466	5.528
15	-20	5.416	3.057	5.278	5.406	5.659	5.341	5.349	5.649	6.104	6.113	6.155
15	-10	5.854	3.328	5.648	5.786	6.065	5.696	5.705	6.073	6.462	6.472	6.491
15	0	6.068	3.416	5.781	5.948	6.26	5.89	5.901	6.288	6.617	6.628	6.64
15	10	5.854	3.328	5.648	5.786	6.065	5.808	5.817	6.073	6.462	6.472	6.491
15	20	5.416	3.057	5.277	5.406	5.659	5.451	5.458	5.649	6.103	6.112	6.154
15	30	4.769	2.603	4.687	4.808	5.038	4.908	4.914	5.008	5.459	5.466	5.528
15	40	3.912	2.031	3.855	3.956	4.152	3.886	3.889	4.184	4.33	4.33	4.354
15	50	2.511	1.456	2.679	2.637	2.82	3.309	3.299	3.09	2.849	2.844	2.842
15	60	1.15	0.975	1.395	1.249	1.419	1.683	1.672	1.671	1.539	1.533	1.533
15	70	0.296	0.621	0.475	0.331	0.456	0.614	0.604	0.575	0.648	0.641	0.641
15	80	0	0.367	0.056	0	0.052	0.157	0.15	0.032	0.143	0.139	0.133
15	90	0.012	0.176	0	0.02	0	0.144	0.142	0	0	0	0
15	100	0.154	0.045	0.104	0.161	0.111	0.891	0.897	0.072	0.179	0.183	0.19
15	110	0.36	0	0.311	0.359	0.312	0.901	0.911	0.513	0.538	0.547	0.561
15	120	0.625	0.076	0.549	0.619	0.599	0.374	0.385	0.765	0.989	1.001	1.019
15	130	0.921	0.308	0.836	0.928	0.951	0.625	0.642	0.954	1.472	1.487	1.481
15	140	1.18	0.722	1.191	1.248	1.317	1.216	1.232	1.187	1.922	1.941	1.843
15	150	1.457	1.615	1.604	1.584	1.684	1.558	1.577	1.572	2.298	2.319	2.161
15	160	1.79	2.107	2.069	1.964	2.081	1.88	1.902	2.054	2.575	2.597	2.445
15	170	2.216	2.601	2.579	2.407	2.534	2.165	2.185	2.446	2.821	2.843	2.749
15	180	2.75	2.918	3.102	2.899	3.028	2.893	2.914	2.758	3.086	3.109	3.111
17	-170	0.962	1.598	1.119	0.83	0.964	0.841	0.854	0.755	0.617	0.628	0.74
17	-160	0.983	1.45	1.111	0.868	1.005	0.925	0.937	0.799	0.74	0.75	0.829
17	-150	0.984	1.222	1.046	0.871	1.006	0.849	0.861	0.861	0.838	0.847	0.906
17	-140	0.865	0.936	0.881	0.77	0.894	1.135	1.146	0.783	0.758	0.767	0.815
17	-130	0.61	0.629	0.629	0.558	0.655	0.656	0.664	0.507	0.503	0.51	0.516
17	-120	0.351	0.351	0.368	0.321	0.383	0.454	0.458	0.18	0.233	0.236	0.21
17	-110	0.155	0.15	0.166	0.145	0.172	0.165	0.167	0.01	0.06	0.062	0.035
17	-100	0.044	0.038	0.045	0.044	0.051	0.078	0.078	0.02	0.001	0.001	0
17	-90	0	0	0	0	0	0	0	0.155	0.008	0.007	0.029
17	-80	0.026	0.027	0.033	0.03	0.034	0.051	0.051	0.054	0	0	0.005
17	-70	0.15	0.137	0.153	0.128	0.15	0.142	0.144	0	0.05	0.051	0.023
17	-60	0.376	0.357	0.371	0.318	0.377	0.418	0.421	0.169	0.225	0.228	0.193
17	-50	0.643	0.664	0.656	0.577	0.676	0.689	0.697	0.508	0.515	0.521	0.519
17	-40	0.85	0.987	0.911	0.79	0.916	1.185	1.196	0.787	0.773	0.781	0.826
17	-30	0.94	1.266	1.06	0.875	1.011	0.851	0.863	0.86	0.834	0.843	0.904
17	-20	0.941	1.476	1.113	0.865	1.001	0.954	0.967	0.795	0.728	0.738	0.822
17	-10	0.909	1.606	1.119	0.828	0.962	0.847	0.86	0.754	0.611	0.622	0.737
17	0	0.891	1.65	1.117	0.812	0.945	0.627	0.639	0.748	0.564	0.576	0.703
17	10	0.909	1.606	1.119	0.828	0.962	0.847	0.86	0.754	0.611	0.622	0.737
17	20	0.941	1.476	1.113	0.865	1.001	0.954	0.967	0.795	0.728	0.738	0.822
17	30	0.94	1.266	1.06	0.875	1.011	0.851	0.863	0.86	0.834	0.843	0.904
17	40	0.85	0.987	0.911	0.79	0.916	1.185	1.195	0.787	0.773	0.781	0.826
17	50	0.643	0.664	0.656	0.577	0.676	0.689	0.697	0.508	0.515	0.521	0.519
17	60	0.376	0.357	0.371	0.318	0.377	0.417	0.421	0.169	0.225	0.228	0.193
17	70	0.15	0.137	0.153	0.128	0.15	0.142	0.144	0	0.05	0.051	0.023
17	80	0.026	0.027	0.033	0.03	0.034	0.051	0.051	0.054	0	0	0.005
17	90	0	0	0	0	0	0	0	0.155	0.008	0.007	0.029
17	100	0.044	0.038	0.045	0.044	0.051	0.078	0.078	0.02	0.001	0.001	0
17	110	0.155	0.15	0.166	0.145	0.172	0.165	0.167	0.01	0.06	0.062	0.035
17	120	0.351	0.351	0.368	0.321	0.383	0.454	0.458	0.18	0.233	0.236	0.21
17	130	0.61	0.629	0.629	0.558	0.655	0.655	0.664	0.507	0.503	0.51	0.516
17	140	0.865	0.936	0.881	0.77	0.894	1.135	1.146	0.783	0.758	0.767	0.815
17	150	0.984	1.222	1.046	0.871	1.006	0.849	0.861	0.861	0.838	0.847	0.906
17	160	0.983	1.45	1.111	0.868	1.005	0.925	0.937	0.799	0.74	0.75	0.829
17	170	0.962	1.598	1.119	0.83	0.964	0.841	0.854	0.755	0.617	0.628	0.74
17	180	0.898	1.65	1.117	0.812	0.945	0.627	0.639	0.748	0.564	0.576	0.703
18	-170	0.149	0.079	0.026	0.024	0.009	0.02	0.019	0.044	0	0	0.047
18	-160	0.031	0	0.026	0.024	0.027	0.104	0.102	0.032	0.093	0.092	0.033
18	-150	0.26	0.033	0.348	0.362	0.375	0.521	0.518	0.398	0.544	0.542	0.383
18	-140	0.785	0.127	0.901	0.941	0.959	1.179	1.175	1.094	1.278	1.274	1.01
18	-130	1.364	0.229	1.537	1.592	1.608	1.938	1.933	1.869	1.941	1.937	1.547
18	-120	1.915	0.378	2.169	2.182	2.194	2.661	2.654	2.536	2.458	2.452	1.897
18	-110	2.457	0.613	2.825	2.754	2.766	3.185	3.175	3.159	3.07	3.06	2.341
18	-100	3.028	0.921	3.533	3.349	3.375	4.013	4.001	3.835	3.756	3.745	2.908
18	-90	3.615	1.256	4.27	3.958	4.007	4.738	4.726	4.605	4.347	4.334	3.446
18	-80	2.99	0.875	3.451	3.33	3.353	4.063	4.056	3.794	3.728	3.72	2.922
18	-70	2.36	0.55	2.697	2.685	2.693	3.541	3.535	3.06	2.969	2.963	2.288
18	-60	1.801	0.322	2.017	2.08	2.089	2.624	2.617	2.399	2.326	2.322	1.814
18	-50	1.273	0.191	1.381	1.471	1.485	1.805	1.802	1.683	1.79	1.788	1.442
18	-40	0.723	0.092	0.763	0.827	0.842	0.983	0.982	0.87	1.081	1.079	0.832
18	-30	0.25	0.013	0.259	0.284	0.294	0.363	0.361	0.255	0.399	0.398	0.253
18	-20	0	0.01	0	0	0	0.01	0.01	0	0.04	0.039	0
18	-10	0.075	0.116	0.057	0.054	0.037	0.021	0.021	0.086	0.02	0.02	0.105
18	0	0.595	0.335	0.411	0.448	0.402	0.419	0.419	0.447	0.209	0.21	0.561
18	10	0.075	0.116	0.057	0.054	0.037	0.04	0.039	0.086	0.02	0.02	0.104
18	20	0	0.01	0	0	0	0.071	0.069	0	0.04	0.04	0
18	30	0.25	0.013	0.259	0.284	0.294	0.446	0.444	0.255	0.399	0.398	0.253
18	40	0.723	0.092	0.763	0.827	0.842	1.032	1.03	0.87	1.081	1.079	0.832
18	50	1.273	0.191	1.381	1.471	1.485	1.835	1.832	1.683	1.79	1.788	1.442
18	60	1.801	0.322	2.017	2.08	2.089	2.66	2.656	2.399	2.326	2.322	1.814
18	70	2.36	0.55	2.696	2.684	2.692	3.282	3.275	3.059	2.969	2.962	2.287
18	80	2.99	0.875	3.451	3.33	3.353	3.977	3.968	3.794	3.728	3.72	2.922
18	90	3.615	1.256	4.27	3.958	4.007	4.568	4.555	4.605	4.347	4.334	3.446
18	100	3.028	0.921	3.533	3.349	3.375	4.106	4.096	3.835	3.756	3.745	2.908
18	110	2.457	0.613	2.825	2.754	2.766	3.585	3.577	3.159	3.07	3.06	2.341
18	120	1.915	0.378	2.169	2.183	2.194	2.596	2.692	2.536	2.458	2.452	1.897
18	130	1.364	0.229	1.538	1.592	1.609	1.969	1.964	1.87	1.941	1.937	1.547
18	140	0.785	0.127	0.901	0.941	0.959	1.13	1.126	1.094	1.278	1.274	1.01
18	150	0.26	0.033	0.348	0.362	0.375	0.476	0.474	0.398	0.544	0.542	0.383
18	160	0.031	0	0.026	0.024	0.027	0.049	0.047	0.032	0.093	0.092	0.033
18	170	0.149	0.079	0.026	0.024	0.009	0	0	0.044	0	0	0.047
18	180	0.593	0.282	0.364	0.388	0.347	0.272	0.273	0.389	0.209	0.21	0.45
19	-170	0.15	0.016	0.141	0.146	0.142	0.173	0.173	0.1	0.153	0.153	0.137
19	-160	0.595	0.066	0.545	0.564	0.55	0.557	0.556	0.423	0.59	0.589	0.523
19	-150	1.205	0.147	1.151	1.19	1.164	1.162	1.16	0.982	1.249	1.248	1.101
19	-140	1.882	0.239	1.842	1.909	1.872	2.104	2.1	1.716	2.011	2.009	1.78
19	-130	2.439	0.274	2.427	2.524	2.485	2.505	2.501	2.329	2.562	2.559	2.3
19	-120	2.724	0.2	2.748	2.838	2.801	3.043	3.038	2.701	2.794	2.79	2.48
19	-110	2.851	0.091	2.905	2.954	2.911	3.237	3.23	2.875	3	2.993	2.628
19	-100	2.923	0.019	2.99	3	2.954	3.297	3.289	2.966	3.194	3.187	2.793
19	-90	2.95	0.001	3.015	3.008	2.964	3.242	3.234	2.992	3.255	3.247	2.845
19	-80	2.924	0.038	2.975	2.996	2.95	3.211	3.205	2.948	3.154	3.148	2.769
19	-70	2.835	0.13	2.871	2.938	2.896	3.132	3.127	2.847	2.938	2.933	2.591
19	-60	2.68	0.239	2.682	2.793	2.756	2.936	2.932	2.621	2.738	2.735	2.449
19	-50	2.354	0.274	2.304	2.421	2.382	2.626	2.624	2.198	2.465	2.463	2.229
19	-40	1.787	0.213	1.702	1.788	1.752	1.856	1.855	1.503	1.855	1.853	1.657
19	-30	1.133	0.125	1.043	1.095	1.07	1.117	1.116	0.818	1.114	1.114	0.993
19	-20	0.561	0.055	0.488	0.512	0.499	0.574	0.574	0.346	0.514	0.513	0.461
19	-10	0.135	0.013	0.125	0.131	0.128	0.195	0.195	0.081	0.131	0.131	0.119
19	0	0	0	0	0	0	0.003	0.003	0	0	0	0
19	10	0.135	0.013	0.125	0.131	0.128	0.168	0.168	0.081	0.131	0.131	0.119
19	20	0.561	0.055	0.488	0.512	0.499	0.546	0.545	0.346	0.514	0.514	0.461
19	30	1.133	0.125	1.044	1.095	1.07	1.087	1.086	0.818	1.115	1.114	0.993
19	40	1.787	0.213	1.701	1.787	1.752	2.02	2.018	1.502	1.854	1.853	1.657
19	50	2.354	0.274	2.304	2.421	2.382	2.389	2.386	2.198	2.465	2.463	2.229
19	60	2.68	0.239	2.682	2.793	2.756	2.913	2.909	2.621	2.739	2.735	2.449
19	70	2.835	0.13	2.871	2.938	2.896	3.246	3.238	2.847	2.938	2.933	2.591
19	80	2.924	0.038	2.975	2.996	2.95	3.448	3.439	2.948	3.154	3.148	2.769
19	90	2.95	0.001	3.015	3.008	2.964	3.359	3.358	2.992	3.255	3.247	2.845
19	100	2.923	0.019	2.99	3	2.954	3.22	3.213	2.966	3.194	3.187	2.793
19	110	2.851	0.091	2.905	2.954	2.911	3.144	3.138	2.875	3	2.993	2.628
19	120	2.724	0.2	2.748	2.838	2.801	2.958	2.953	2.701	2.794	2.789	2.48
19	130	2.439	0.274	2.427	2.524	2.484	2.68	2.677	2.329	2.562	2.559	2.3
19	140	1.882	0.239	1.842	1.91	1.872	2.002	1.999	1.716	2.011	2.009	1.78
19	150	1.205	0.147	1.151	1.19	1.164	1.205	1.203	0.982	1.249	1.248	1.101
19	160	0.595	0.066	0.545	0.563	0.549	0.619	0.618	0.423	0.59	0.589	0.522
19	170	0.15	0.016	0.141	0.146	0.142	0.166	0.165	0.1	0.153	0.153	0.137
19	180	0	0	0	0	0	0	0	0	0	0	0
20	-170	0.09	1.019	0.053	0.154	0.521	0.183	0.182	0.469	0.058	0.058	0.072
20	-160	0.306	1.166	0.211	0.348	0.698	0.434	0.432	0.563	0.248	0.248	0.286
20	-150	0.433	0	0.358	0	0	0.556	0.478	0	0.223	0.136	0.326
20	-140	0.543	0.13	0.515	0.244	0.192	0.821	0.741	0.455	0.424	0.333	0.44
20	-130	0.693	0.39	0.772	0.589	0.482	1.088	1.005	1.059	0.605	0.513	0.505
20	-120	0.854	0.712	1.064	0.956	0.805	1.412	1.326	1.293	0.728	0.637	0.555
20	-110	1.033	1.043	1.329	1.295	1.128	1.713	1.628	1.148	0.84	0.747	0.626
20	-100	1.254	1.36	1.549	1.579	1.44	1.845	1.759	1.135	1.04	0.948	0.801
20	-90	1.551	1.662	1.755	1.835	1.759	2.072	1.984	1.323	1.405	1.318	1.145
20	-80	1.955	1.961	2	2.119	2.119	2.219	2.139	1.75	1.884	1.804	1.667
20	-70	2.396	2.259	2.313	2.444	2.523	2.73	2.668	2.306	2.341	2.27	2.2
20	-60	2.632	3.302	2.937	2.924	2.77	3.009	2.917	2.068	2.599	2.497	2.281
20	-50	2.791	3.433	3.01	2.944	2.846	3.177	3.088	1.955	2.61	2.507	2.353
20	-40	2.967	3.57	3.1	2.959	2.931	3.336	3.251	1.898	2.773	2.677	2.651
20	-30	3.13	3.704	3.186	2.98	3.02	3.449	3.369	2.022	2.955	2.867	2.965
20	-20	3.276	3.817	3.271	3.012	3.108	3.724	3.647	2.306	3.089	3.009	3.219
20	-10	3.408	3.889	3.352	3.066	3.203	3.849	3.777	2.737	3.163	3.089	3.407
20	0	3.514	3.9	3.416	3.134	3.306	3.767	3.699	3.104	3.198	3.128	3.519
20	10	3.408	3.889	3.352	3.066	3.203	3.559	3.486	2.737	3.163	3.089	3.407
20	20	3.276	3.817	3.271	3.012	3.108	3.395	3.316	2.306	3.089	3.009	3.219
20	30	3.13	3.704	3.186	2.98	3.02	3.191	3.106	2.022	2.955	2.867	2.965
20	40	2.967	3.57	3.1	2.959	2.931	3.154	3.065	1.898	2.773	2.677	2.651
20	50	2.791	3.433	3.01	2.944	2.846	3.233	3.142	1.955	2.61	2.507	2.353
20	60	2.632	3.302	2.937	2.924	2.77	3.087	2.993	2.067	2.599	2.497	2.281
20	70	2.396	2.259	2.313	2.444	2.523	2.762	2.694	2.305	2.341	2.27	2.2
20	80	1.955	1.961	2	2.119	2.119	2.455	2.38	1.75	1.884	1.804	1.667
20	90	1.551	1.662	1.755	1.836	1.759	1.988	1.908	1.323	1.406	1.319	1.145
20	100	1.254	1.36	1.549	1.579	1.441	1.986	1.91	1.136	1.04	0.948	0.801
20	110	1.033	1.043	1.329	1.295	1.128	1.959	1.878	1.148	0.84	0.747	0.626
20	120	0.854	0.712	1.064	0.956	0.806	1.391	1.301	1.293	0.729	0.637	0.555
20	130	0.693	0.39	0.771	0.589	0.482	1.027	0.939	1.059	0.605	0.512	0.505
20	140	0.543	0.13	0.515	0.244	0.192	0.727	0.641	0.454	0.424	0.333	0.44
20	150	0.433	0	0.358	0	0	0.82	0.737	0	0.223	0.136	0.325
20	160	0.306	1.166	0.211	0.347	0.698	0.353	0.352	0.563	0.248	0.248	0.286
20	170	0.09	1.019	0.053	0.154	0.521	0.191	0.19	0.469	0.058	0.058	0.071
20	180	0	0.972	0	0.087	0.46	0	0	0.44	0	0	0
21	-170	5.855	6.125	6.532	6.582	6.419	6.133	6.128	5.283	6.144	6.142	5.907
21	-160	5.963	5.857	6.737	6.765	6.593	6.253	6.249	5.422	6.239	6.236	6.046
21	-150	6.179	5.514	7.086	7.094	6.914	6.51	6.504	5.704	6.426	6.422	6.308
21	-140	6.469	5.178	7.531	7.528	7.341	6.811	6.805	6.094	6.711	6.707	6.701
21	-130	6.752	4.883	8.001	7.973	7.77	7.229	7.223	6.305	6.956	6.951	6.982
21	-120	7.013	4.579	8.483	8.408	8.174	7.295	7.287	6.65	7.009	7.003	7.129
21	-110	7.216	4.23	8.889	8.771	8.514	7.515	7.505	7.219	7.081	7.074	7.296
21	-100	7.217	3.878	9.026	8.885	8.621	7.39	7.381	7.635	7.051	7.045	7.325
21	-90	6.885	3.49	8.715	8.578	8.32	7.093	7.084	7.429	6.799	6.794	7.08
21	-80	6.179	3.037	7.894	7.777	7.54	6.411	6.403	6.75	6.215	6.211	6.47
21	-70	5.165	2.515	6.664	6.572	6.372	5.337	5.331	5.777	5.318	5.314	5.524
21	-60	4.017	1.947	5.229	5.159	5.008	4.058	4.053	4.503	4.211	4.208	4.341
21	-50	2.892	1.378	3.79	3.74	3.638	2.886	2.881	3.315	3.044	3.042	3.1
21	-40	1.903	0.87	2.507	2.474	2.412	1.868	1.864	2.2	1.974	1.972	1.997
21	-30	1.098	0.469	1.455	1.434	1.401	1.087	1.084	1.227	1.103	1.102	1.112
21	-20	0.502	0.197	0.668	0.657	0.642	0.784	0.781	0.527	0.487	0.487	0.481
21	-10	0.133	0.047	0.171	0.167	0.164	0.016	0.014	0.126	0.12	0.12	0.116
21	0	0	0	0	0	0	0	0	0	0	0	0
21	10	0.133	0.047	0.171	0.167	0.164	0.068	0.067	0.126	0.12	0.12	0.116
21	20	0.502	0.197	0.668	0.657	0.642	0.42	0.418	0.526	0.487	0.487	0.481
21	30	1.098	0.468	1.454	1.433	1.4	1.016	1.013	1.226	1.102	1.101	1.111
21	40	1.903	0.87	2.507	2.474	2.412	2.036	2.033	2.2	1.974	1.972	1.997
21	50	2.892	1.378	3.791	3.741	3.638	2.967	2.962	3.315	3.045	3.042	3.101
21	60	4.017	1.947	5.229	5.159	5.008	3.993	3.987	4.503	4.212	4.208	4.341
21	70	5.165	2.515	6.664	6.572	6.372	5.113	5.107	5.777	5.318	5.314	5.524
21	80	6.179	3.037	7.893	7.777	7.54	6.136	6.129	6.75	6.215	6.211	6.469
21	90	6.885	3.49	8.716	8.579	8.321	6.867	6.859	7.43	6.8	6.794	7.08
21	100	7.217	3.878	9.026	8.885	8.621	7.205	7.197	7.635	7.051	7.045	7.325
21	110	7.216	4.23	8.888	8.771	8.514	7.356	7.347	7.218	7.081	7.074	7.296
21	120	7.013	4.579	8.483	8.408	8.174	7.27	7.263	6.65	7.009	7.003	7.129
21	130	6.752	4.884	8.001	7.972	7.77	7.18	7.175	6.305	6.956	6.951	6.982
21	140	6.469	5.178	7.531	7.528	7.341	6.726	6.72	6.094	6.711	6.707	6.701
21	150	6.179	5.514	7.085	7.094	6.914	6.385	6.38	5.703	6.425	6.422	6.307
21	160	5.963	5.857	6.737	6.764	6.593	6.248	6.244	5.422	6.239	6.236	6.046
21	170	5.855	6.125	6.533	6.582	6.419	6.149	6.144	5.283	6.144	6.142	5.907
21	180	5.818	6.228	6.468	6.526	6.367	6.102	6.098	5.246	6.117	6.115	5.865
22	-170	4.528	2.416	4.632	4.687	4.563	4.954	4.954	4.713	4.712	4.713	4.316
22	-160	5.013	2.768	5.201	5.222	5.11	5.416	5.416	5.1	5.19	5.19	4.795
22	-150	5.799	3.343	6.121	6.088	5.992	6.218	6.216	5.824	5.968	5.968	5.582
22	-140	6.846	4.114	7.358	7.247	7.171	7.336	7.333	6.898	6.991	6.99	6.633
22	-130	8.12	5.035	8.866	8.644	8.589	8.556	8.551	8.248	8.181	8.179	7.878
22	-120	9.549	6.009	10.586	10.212	10.185	10.082	10.075	9.68	9.429	9.425	9.188
22	-110	11.032	6.885	12.441	11.856	11.877	11.553	11.547	10.996	10.458	10.455	10.403
22	-100	12.365	7.565	14.247	13.351	13.477	12.81	12.804	11.951	11.208	11.206	11.356
22	-90	13.03	7.815	15.022	13.908	14.239	13.103	13.103	12.071	11.297	11.298	11.654
22	-80	11.275	7.291	12.639	12.114	12.286	11.641	11.643	11.312	10.439	10.442	10.691
22	-70	8.967	6.164	9.934	9.674	9.765	9.369	9.372	9.436	8.736	8.74	8.761
22	-60	6.667	4.818	7.35	7.23	7.283	7.126	7.128	7.347	6.759	6.762	6.664
22	-50	4.626	3.493	5.087	5.044	5.082	4.971	4.972	5.378	4.88	4.882	4.732
22	-40	2.942	2.309	3.227	3.227	3.261	3.217	3.217	3.644	3.236	3.238	3.083
22	-30	1.645	1.325	1.791	1.813	1.843	1.771	1.772	2.089	1.911	1.913	1.784
22	-20	0.73	0.597	0.784	0.809	0.828	0.836	0.836	0.94	0.917	0.917	0.862
22	-10	0.181	0.149	0.188	0.202	0.208	0.249	0.25	0.234	0.232	0.232	0.231
22	0	0	0	0	0	0	0	0	0	0	0	0
22	10	0.181	0.149	0.188	0.202	0.208	0.249	0.25	0.234	0.232	0.232	0.231
22	20	0.73	0.597	0.784	0.809	0.828	0.836	0.836	0.94	0.917	0.917	0.862
22	30	1.645	1.325	1.791	1.813	1.843	1.771	1.772	2.089	1.911	1.913	1.784
22	40	2.942	2.309	3.227	3.227	3.261	3.217	3.217	3.644	3.236	3.238	3.083
22	50	4.626	3.493	5.087	5.044	5.082	4.971	4.972	5.378	4.88	4.882	4.732
22	60	6.667	4.818	7.35	7.23	7.283	7.126	7.128	7.347	6.759	6.762	6.664
22	70	8.967	6.164	9.934	9.674	9.765	9.369	9.372	9.436	8.736	8.74	8.761
22	80	11.275	7.291	12.639	12.114	12.286	11.641	11.643	11.312	10.44	10.442	10.691
22	90	13.03	7.815	15.022	13.908	14.239	13.103	13.103	12.071	11.297	11.298	11.654
22	100	12.365	7.565	14.247	13.351	13.477	12.81	12.804	11.951	11.208	11.206	11.356
22	110	11.032	6.885	12.441	11.856	11.877	11.553	11.547	10.996	10.458	10.455	10.403
22	120	9.549	6.009	10.586	10.212	10.185	10.082	10.075	9.68	9.429	9.425	9.188
22	130	8.12	5.035	8.866	8.644	8.589	8.556	8.551	8.248	8.181	8.179	7.878
22	140	6.846	4.114	7.358	7.247	7.171	7.336	7.333	6.898	6.991	6.99	6.633
22	150	5.799	3.343	6.121	6.088	5.992	6.218	6.217	5.824	5.968	5.968	5.582
22	160	5.013	2.768	5.201	5.222	5.11	5.416	5.416	5.1	5.19	5.19	4.796
22	170	4.528	2.416	4.632	4.687	4.563	4.954	4.954	4.713	4.712	4.713	4.316
22	180	4.359	2.297	4.44	4.505	4.377	4.891	4.893	4.597	4.552	4.553	4.156
23	-170	0.147	0.108	0.175	0.165	0.167	0.246	0.246	0.107	0.15	0.15	0.147
23	-160	0.577	0.431	0.701	0.662	0.669	0.664	0.664	0.469	0.587	0.586	0.577
23	-150	1.288	0.962	1.574	1.486	1.498	1.407	1.406	1.147	1.274	1.272	1.259
23	-140	2.269	1.68	2.778	2.622	2.64	2.454	2.451	2.151	2.152	2.149	2.143
23	-130	3.493	2.555	4.291	4.043	4.067	3.737	3.732	3.445	3.19	3.185	3.189
23	-120	4.912	3.532	6.056	5.69	5.724	5.327	5.319	4.931	4.37	4.363	4.379
23	-110	6.441	4.535	7.991	7.462	7.524	6.874	6.867	6.49	5.646	5.639	5.687
23	-100	7.918	5.448	9.939	9.168	9.289	8.315	8.307	7.729	6.905	6.899	7.044
23	-90	8.991	6.075	11.483	10.337	10.577	9.344	9.34	8.191	7.652	7.65	8.086
23	-80	8.819	6.204	10.635	9.871	10.066	8.963	8.963	8.196	7.49	7.489	8.048
23	-70	7.54	5.881	8.973	8.488	8.579	7.776	7.777	7.675	6.755	6.754	7.171
23	-60	6.07	5.343	7.252	6.925	6.947	6.309	6.308	6.488	5.689	5.689	5.953
23	-50	4.688	4.756	5.69	5.46	5.442	4.818	4.816	5.109	4.596	4.595	4.739
23	-40	3.516	4.196	4.382	4.212	4.17	3.63	3.628	3.806	3.614	3.612	3.68
23	-30	2.591	3.709	3.359	3.222	3.158	2.709	2.707	2.626	2.809	2.807	2.848
23	-20	1.912	3.343	2.619	2.494	2.406	1.934	1.93	1.719	2.109	2.106	2.193
23	-10	1.491	3.121	2.166	2.041	1.934	1.55	1.547	1.158	1.633	1.629	1.693
23	0	1.344	3.046	2.013	1.885	1.772	1.34	1.336	0.969	1.472	1.468	1.524
23	10	1.491	3.121	2.166	2.041	1.934	1.551	1.547	1.158	1.633	1.629	1.693
23	20	1.912	3.343	2.619	2.494	2.406	1.934	1.93	1.719	2.109	2.106	2.193
23	30	2.591	3.709	3.359	3.222	3.158	2.709	2.707	2.626	2.809	2.807	2.848
23	40	3.516	4.196	4.382	4.212	4.17	3.63	3.628	3.806	3.614	3.612	3.68
23	50	4.688	4.756	5.69	5.46	5.442	4.818	4.816	5.109	4.596	4.595	4.739
23	60	6.07	5.343	7.252	6.925	6.947	6.309	6.308	6.488	5.689	5.689	5.953
23	70	7.54	5.881	8.973	8.488	8.579	7.777	7.777	7.675	6.755	6.754	7.171
23	80	8.819	6.204	10.635	9.871	10.066	8.963	8.963	8.196	7.49	7.489	8.048
23	90	8.991	6.075	11.483	10.337	10.577	9.344	9.34	8.191	7.652	7.65	8.086
23	100	7.918	5.448	9.939	9.168	9.289	8.315	8.307	7.729	6.905	6.899	7.044
23	110	6.441	4.535	7.991	7.462	7.524	6.874	6.867	6.49	5.646	5.639	5.687
23	120	4.912	3.532	6.056	5.69	5.724	5.327	5.319	4.931	4.37	4.363	4.379
23	130	3.493	2.555	4.291	4.043	4.067	3.737	3.732	3.445	3.19	3.185	3.189
23	140	2.269	1.68	2.778	2.622	2.64	2.454	2.451	2.151	2.152	2.149	2.143
23	150	1.288	0.962	1.574	1.486	1.498	1.408	1.406	1.147	1.274	1.272	1.259
23	160	0.577	0.431	0.701	0.662	0.669	0.664	0.664	0.469	0.587	0.586	0.577
23	170	0.147	0.108	0.175	0.165	0.167	0.246	0.246	0.107	0.15	0.15	0.147
23	180	0	0	0	0	0	0	0	0	0	0	0
25	-170	8.189	7.017	8.638	8.823	8.614	8.909	8.905	8.759	8.895	8.89	8.434
25	-160	8.568	7.145	9.105	9.242	9.049	9.231	9.227	9.061	9.182	9.177	8.761
25	-150	9.156	7.356	9.84	9.898	9.732	9.809	9.805	9.621	9.653	9.648	9.306
25	-140	9.904	7.635	10.783	10.728	10.598	10.53	10.525	10.392	10.281	10.276	10.047
25	-130	10.73	7.941	11.866	11.651	11.56	11.287	11.281	11.257	11.003	10.997	10.913
25	-120	11.533	8.161	13.013	12.584	12.538	12.094	12.09	12.093	11.606	11.602	11.716
25	-110	12.162	8.223	14.077	13.392	13.411	12.746	12.74	12.715	11.841	11.837	12.113
25	-100	12.409	8.104	14.744	13.805	13.904	12.87	12.868	12.899	11.822	11.82	12.221
25	-90	12.053	7.707	14.405	13.419	13.559	12.329	12.327	12.504	11.428	11.427	11.859
25	-80	10.827	6.966	12.771	12.031	12.134	11.056	11.056	11.607	10.522	10.522	10.914
25	-70	9.001	5.913	10.457	9.975	10.026	9.262	9.263	9.835	8.967	8.969	9.243
25	-60	6.943	4.668	7.973	7.677	7.7	7.156	7.156	7.479	7.049	7.05	7.215
25	-50	4.946	3.386	5.619	5.446	5.461	5.08	5.08	5.285	5.096	5.096	5.197
25	-40	3.183	2.212	3.59	3.495	3.512	3.349	3.349	3.462	3.337	3.337	3.404
25	-30	1.785	1.243	1.979	1.936	1.956	1.908	1.909	1.997	1.895	1.896	1.951
25	-20	0.787	0.539	0.84	0.831	0.851	0.845	0.845	0.902	0.842	0.843	0.888
25	-10	0.191	0.128	0.19	0.196	0.207	0.201	0.201	0.229	0.208	0.209	0.229
25	0	0	0	0	0	0	0	0	0	0	0	0
25	10	0.191	0.128	0.19	0.196	0.207	0.202	0.202	0.229	0.208	0.209	0.229
25	20	0.787	0.539	0.84	0.831	0.851	0.845	0.845	0.902	0.842	0.842	0.888
25	30	1.785	1.243	1.979	1.936	1.956	1.908	1.909	1.997	1.896	1.896	1.951
25	40	3.183	2.211	3.588	3.493	3.51	3.347	3.347	3.46	3.335	3.335	3.403
25	50	4.946	3.387	5.621	5.448	5.463	5.081	5.081	5.287	5.097	5.098	5.199
25	60	6.943	4.668	7.973	7.677	7.7	7.156	7.156	7.479	7.049	7.05	7.215
25	70	9.001	5.913	10.457	9.976	10.026	9.263	9.263	9.836	8.968	8.969	9.243
25	80	10.827	6.966	12.771	12.032	12.134	11.056	11.056	11.607	10.522	10.522	10.914
25	90	12.053	7.708	14.407	13.42	13.561	12.331	12.329	12.505	11.429	11.428	11.86
25	100	12.409	8.104	14.744	13.805	13.904	12.87	12.868	12.899	11.822	11.82	12.221
25	110	12.162	8.223	14.076	13.392	13.411	12.746	12.74	12.714	11.841	11.837	12.113
25	120	11.533	8.161	13.013	12.584	12.538	12.094	12.09	12.093	11.606	11.602	11.716
25	130	10.73	7.941	11.866	11.651	11.56	11.287	11.282	11.257	11.003	10.997	10.914
25	140	9.904	7.635	10.783	10.729	10.599	10.53	10.525	10.392	10.281	10.276	10.047
25	150	9.156	7.356	9.84	9.898	9.732	9.81	9.805	9.621	9.654	9.648	9.306
25	160	8.568	7.145	9.106	9.242	9.049	9.231	9.227	9.061	9.182	9.177	8.761
25	170	8.189	7.017	8.638	8.824	8.615	8.909	8.905	8.759	8.895	8.89	8.434
25	180	8.058	6.975	8.478	8.679	8.464	8.613	8.609	8.67	8.8	8.795	8.326
26	-170	10.27	8.868	11.193	11.016	10.685	10.706	10.665	10.117	10.593	10.57	10.197
26	-160	10.228	8.715	11.277	11.005	10.663	10.931	10.908	10.077	10.439	10.416	10.085
26	-150	10.268	8.534	11.519	11.113	10.76	10.981	10.955	10.223	10.339	10.314	10.056
26	-140	10.477	8.392	11.977	11.42	11.066	11.393	11.37	10.539	10.338	10.31	10.172
26	-130	10.848	8.324	12.612	11.936	11.601	11.461	11.436	10.908	10.417	10.388	10.442
26	-120	11.019	8.315	13.071	12.308	12.065	11.47	11.446	11.269	10.494	10.468	10.701
26	-110	11.093	8.158	13.552	12.583	12.37	11.665	11.636	11.215	10.154	10.128	10.573
26	-100	11.186	7.829	13.801	12.673	12.525	11.476	11.455	11.562	9.802	9.777	10.301
26	-90	10.664	7.309	13.149	12.282	12.18	11.142	11.127	11.087	9.086	9.065	9.663
26	-80	9.396	6.478	11.454	10.672	10.718	9.689	9.673	9.544	7.993	7.976	8.483
26	-70	7.651	5.372	9.376	8.799	8.747	7.949	7.937	8.065	6.68	6.666	7.049
26	-60	5.776	4.12	7.072	6.672	6.636	6.149	6.14	6.308	5.124	5.114	5.422
26	-50	4.026	2.872	4.944	4.666	4.657	4.378	4.372	4.408	3.565	3.559	3.819
26	-40	2.545	1.752	3.137	2.957	2.969	2.805	2.801	2.703	2.234	2.23	2.444
26	-30	1.407	0.847	1.727	1.627	1.647	1.64	1.638	1.46	1.213	1.212	1.375
26	-20	0.618	0.518	0.742	0.703	0.722	0.744	0.743	0.639	0.528	0.528	0.609
26	-10	0.155	0.125	0.177	0.17	0.177	0.329	0.33	0.16	0.125	0.124	0.142
26	0	0	0	0	0	0	0	0	0	0	0	0
26	10	0.155	0.125	0.177	0.17	0.177	0.329	0.33	0.16	0.124	0.124	0.142
26	20	0.618	0.518	0.742	0.703	0.722	0.744	0.743	0.639	0.528	0.528	0.609
26	30	1.407	0.847	1.727	1.627	1.647	1.64	1.638	1.46	1.214	1.212	1.375
26	40	2.545	1.752	3.137	2.957	2.969	2.804	2.801	2.703	2.234	2.23	2.444
26	50	4.026	2.872	4.944	4.666	4.657	4.378	4.372	4.408	3.565	3.559	3.819
26	60	5.776	4.12	7.072	6.672	6.636	6.149	6.141	6.308	5.124	5.114	5.422
26	70	7.651	5.372	9.376	8.799	8.747	7.949	7.937	8.065	6.68	6.666	7.049
26	80	9.396	6.478	11.454	10.672	10.718	9.689	9.673	9.544	7.993	7.976	8.483
26	90	10.664	7.309	13.149	12.282	12.18	11.142	11.124	11.087	9.086	9.065	9.663
26	100	11.186	7.829	13.801	12.673	12.525	11.476	11.455	11.562	9.802	9.777	10.301
26	110	11.093	8.158	13.552	12.583	12.37	11.665	11.637	11.215	10.154	10.128	10.573
26	120	11.019	8.315	13.071	12.308	12.065	11.469	11.443	11.269	10.494	10.468	10.701
26	130	10.848	8.324	12.612	11.936	11.601	11.461	11.436	10.908	10.417	10.388	10.442
26	140	10.477	8.392	11.977	11.42	11.066	11.393	11.371	10.539	10.338	10.311	10.172
26	150	10.268	8.534	11.519	11.113	10.76	10.98	10.955	10.223	10.339	10.314	10.056
26	160	10.228	8.715	11.277	11.005	10.663	10.931	10.908	10.077	10.439	10.416	10.085
26	170	10.27	8.868	11.193	11.016	10.685	10.706	10.664	10.117	10.593	10.57	10.197
26	180	10.291	8.928	11.182	11.042	10.719	11.183	11.17	10.174	10.68	10.658	10.277
27	-170	2.565	1.351	2.38	2.574	2.588	2.927	2.928	2.413	3.055	3.054	3.027
27	-160	2.849	1.474	2.777	2.925	2.948	3.184	3.184	2.655	3.281	3.279	3.28
27	-150	3.313	1.677	3.423	3.496	3.533	3.648	3.647	3.112	3.624	3.622	3.677
27	-140	3.939	1.953	4.3	4.268	4.319	4.288	4.287	3.806	4.047	4.044	4.184
27	-130	4.677	2.281	5.359	5.198	5.263	5.156	5.156	4.674	4.552	4.548	4.774
27	-120	5.465	2.624	6.524	6.207	6.287	5.98	5.98	5.608	5.146	5.141	5.446
27	-110	6.182	2.923	7.653	7.155	7.252	6.645	6.644	6.444	5.768	5.764	6.141
27	-100	6.67	3.103	8.502	7.828	7.945	7.061	7.062	6.893	6.243	6.241	6.709
27	-90	6.775	3.102	8.674	7.947	8.079	7.088	7.092	6.935	6.301	6.301	6.839
27	-80	6.346	2.892	7.957	7.353	7.473	6.52	6.521	6.691	5.92	5.921	6.406
27	-70	5.431	2.501	6.669	6.229	6.32	5.69	5.69	5.97	5.168	5.17	5.551
27	-60	4.28	1.991	5.166	4.862	4.928	4.433	4.433	4.686	4.11	4.111	4.406
27	-50	3.09	1.443	3.688	3.485	3.537	3.198	3.199	3.318	2.956	2.957	3.186
27	-40	2.012	0.93	2.378	2.251	2.296	2.087	2.088	2.116	1.904	1.904	2.075
27	-30	1.14	0.511	1.329	1.258	1.293	1.297	1.297	1.169	1.064	1.064	1.186
27	-20	0.508	0.215	0.581	0.551	0.574	0.512	0.512	0.512	0.47	0.471	0.547
27	-10	0.127	0.05	0.142	0.137	0.145	0.136	0.136	0.129	0.12	0.12	0.143
27	0	0	0	0	0	0	0	0	0	0	0	0
27	10	0.127	0.05	0.142	0.137	0.145	0.136	0.136	0.129	0.12	0.12	0.144
27	20	0.508	0.215	0.581	0.551	0.574	0.512	0.512	0.512	0.47	0.471	0.547
27	30	1.14	0.511	1.329	1.258	1.293	1.297	1.297	1.169	1.064	1.065	1.186
27	40	2.012	0.93	2.378	2.251	2.296	2.087	2.088	2.116	1.904	1.904	2.075
27	50	3.09	1.443	3.688	3.485	3.537	3.198	3.199	3.318	2.956	2.957	3.186
27	60	4.28	1.991	5.166	4.862	4.928	4.433	4.434	4.686	4.11	4.111	4.407
27	70	5.431	2.501	6.669	6.229	6.32	5.69	5.69	5.97	5.169	5.17	5.551
27	80	6.346	2.892	7.957	7.353	7.473	6.52	6.521	6.691	5.92	5.921	6.406
27	90	6.775	3.102	8.674	7.947	8.079	7.088	7.092	6.935	6.301	6.301	6.839
27	100	6.67	3.103	8.502	7.828	7.945	7.061	7.062	6.893	6.243	6.241	6.709
27	110	6.182	2.923	7.653	7.155	7.252	6.645	6.644	6.444	5.769	5.764	6.141
27	120	5.465	2.624	6.524	6.207	6.287	5.98	5.981	5.608	5.146	5.141	5.446
27	130	4.677	2.281	5.359	5.198	5.263	5.156	5.156	4.674	4.551	4.548	4.775
27	140	3.939	1.953	4.3	4.268	4.319	4.288	4.288	3.806	4.047	4.044	4.184
27	150	3.313	1.677	3.423	3.496	3.533	3.647	3.647	3.112	3.624	3.622	3.677
27	160	2.849	1.474	2.777	2.925	2.948	3.184	3.184	2.655	3.281	3.279	3.28
27	170	2.565	1.351	2.38	2.574	2.588	2.928	2.928	2.413	3.055	3.054	3.027
27	180	2.461	1.31	2.246	2.457	2.467	2.743	2.744	2.34	2.976	2.975	2.94
31	-170	0.066	0.09	0.09	0.089	0.059	0	0	0.056	0.071	0.07	0.06
31	-160	0.153	0.351	0.356	0.319	0.256	0.31	0.307	0.23	0.276	0.274	0.227
31	-150	0.372	0.763	0.786	0.613	0.682	0.679	0.678	0.517	0.594	0.59	0.462
31	-140	0.72	1.295	1.367	1.105	1.044	0.977	0.967	0.913	0.987	0.979	0.716
31	-130	1.178	1.927	2.084	1.737	1.627	1.521	1.507	1.225	1.44	1.428	1.021
31	-120	1.758	2.636	2.913	2.497	2.328	2.898	2.882	1.537	2	1.983	1.46
31	-110	2.402	3.352	3.788	3.326	3.101	2.922	2.897	2.074	2.7	2.68	2.066
31	-100	2.604	1.483	4.093	3.106	2.423	2.968	2.875	2.394	2.329	2.237	2.096
31	-90	2.808	1.496	4.305	3.258	2.584	2.939	2.845	2.32	2.563	2.469	2.276
31	-80	2.596	1.484	4.048	3.09	2.413	2.839	2.748	2.392	2.343	2.252	2.11
31	-70	2.398	1.458	3.716	2.877	2.214	2.712	2.634	2.37	2.108	2.025	2.002
31	-60	1.715	2.604	2.786	2.396	2.233	2.17	2.155	1.497	1.939	1.925	1.418
31	-50	1.104	1.871	1.948	1.623	1.523	1.895	1.882	1.19	1.364	1.353	0.972
31	-40	0.641	1.233	1.247	1.006	0.954	2.129	2.123	0.833	0.908	0.902	0.669
31	-30	0.305	0.713	0.702	0.546	0.616	0.649	0.645	0.443	0.529	0.525	0.418
31	-20	0.085	0.325	0.314	0.283	0.224	0.381	0.377	0.189	0.24	0.239	0.199
31	-10	0	0.082	0.079	0.078	0.051	0.183	0.182	0.044	0.061	0.06	0.052
31	0	0.091	0	0	0	0	0.079	0.084	0	0	0	0
31	10	0	0.082	0.079	0.078	0.051	0.249	0.249	0.044	0.061	0.06	0.052
31	20	0.085	0.325	0.314	0.283	0.224	0.254	0.254	0.189	0.24	0.239	0.199
31	30	0.305	0.713	0.702	0.546	0.616	0.815	0.814	0.443	0.529	0.525	0.418
31	40	0.641	1.233	1.247	1.006	0.954	0.905	0.898	0.833	0.908	0.902	0.669
31	50	1.104	1.871	1.948	1.623	1.523	1.412	1.4	1.191	1.364	1.354	0.972
31	60	1.715	2.603	2.786	2.396	2.233	2.759	2.747	1.497	1.939	1.925	1.418
31	70	2.398	1.458	3.716	2.877	2.214	2.827	2.748	2.37	2.108	2.025	2.002
31	80	2.596	1.484	4.048	3.09	2.413	2.957	2.867	2.392	2.343	2.252	2.11
31	90	2.808	1.496	4.305	3.258	2.584	3.361	3.268	2.32	2.563	2.469	2.276
31	100	2.604	1.483	4.093	3.106	2.423	2.821	2.728	2.394	2.329	2.237	2.096
31	110	2.402	3.352	3.788	3.326	3.101	2.971	2.949	2.074	2.7	2.68	2.066
31	120	1.758	2.636	2.913	2.497	2.328	2.171	2.152	1.537	2	1.983	1.461
31	130	1.178	1.927	2.084	1.736	1.627	1.846	1.832	1.225	1.44	1.427	1.021
31	140	0.72	1.295	1.367	1.105	1.044	2.066	2.055	0.913	0.987	0.979	0.716
31	150	0.372	0.763	0.786	0.613	0.682	0.701	0.695	0.517	0.594	0.59	0.462
31	160	0.153	0.352	0.356	0.319	0.256	0.348	0.345	0.231	0.276	0.274	0.227
31	170	0.066	0.09	0.09	0.087	0.059	0.111	0.11	0.056	0.071	0.07	0.06
31	180	0.061	0	0	0	0	0.41	0.411	0	0	0	0
32	-170	1.679	2.267	1.543	1.484	1.712	2.301	2.314	1.555	1.555	1.572	1.147
32	-160	0.699	1.307	0.591	0.538	0.688	1.531	1.541	0.622	0.734	0.746	0.386
32	-150	0.15	0.612	0.091	0.064	0.124	0.433	0.438	0.127	0.239	0.247	0.041
32	-140	0	0.191	0	0.029	0	0	0	0	0.019	0.022	0.003
32	-130	0.15	0.012	0.226	0.325	0.204	0.094	0.09	0.166	0.037	0.033	0.093
32	-120	0.458	0.016	0.632	0.81	0.601	0.36	0.352	0.438	0.266	0.257	0.356
32	-110	0.788	0.116	1.071	1.333	1.051	0.817	0.805	0.877	0.606	0.594	0.647
32	-100	1.036	0.22	1.382	1.713	1.381	1.316	1.3	1.41	0.843	0.83	0.792
32	-90	1.088	0.256	1.45	1.81	1.472	1.583	1.568	1.658	0.947	0.936	0.842
32	-80	0.961	0.2	1.237	1.577	1.274	1.44	1.423	1.402	0.771	0.76	0.764
32	-70	0.672	0.085	0.824	1.088	0.855	1.683	1.671	0.83	0.478	0.469	0.576
32	-60	0.321	0	0.376	0.543	0.39	1.671	1.667	0.39	0.142	0.137	0.243
32	-50	0.055	0.051	0.058	0.13	0.064	1.594	1.588	0.089	0	0	0.032
32	-40	0.029	0.325	0.009	0	0.017	1.896	1.918	0.012	0.107	0.112	0
32	-30	0.369	0.864	0.32	0.265	0.365	1.157	1.164	0.304	0.469	0.478	0.152
32	-20	1.131	1.671	1.036	0.976	1.155	1.792	1.802	0.952	1.087	1.099	0.677
32	-10	2.301	2.694	2.144	2.112	2.358	2.943	2.959	2.029	2.058	2.074	1.607
32	0	3.795	3.815	3.567	3.601	3.898	4.18	4.644	3.545	3.393	3.415	2.922
32	10	2.301	2.694	2.143	2.112	2.358	4.255	4.27	2.029	2.057	2.074	1.607
32	20	1.131	1.671	1.036	0.976	1.155	2.418	2.425	0.952	1.087	1.099	0.677
32	30	0.369	0.864	0.32	0.265	0.365	0.893	0.899	0.304	0.469	0.479	0.152
32	40	0.029	0.325	0.009	0	0.017	0.244	0.249	0.012	0.107	0.112	0
32	50	0.055	0.051	0.058	0.13	0.064	0.092	0.098	0.089	0	0	0.032
32	60	0.321	0	0.376	0.543	0.391	0.391	0.392	0.39	0.142	0.137	0.243
32	70	0.672	0.085	0.824	1.088	0.855	0.885	0.888	0.83	0.478	0.469	0.576
32	80	0.961	0.2	1.237	1.577	1.274	1.227	1.214	1.402	0.771	0.76	0.764
32	90	1.088	0.256	1.449	1.81	1.472	1.286	1.272	1.658	0.947	0.936	0.842
32	100	1.036	0.22	1.382	1.713	1.381	1.352	1.336	1.41	0.843	0.83	0.793
32	110	0.788	0.116	1.071	1.333	1.051	1.38	1.367	0.877	0.606	0.594	0.647
32	120	0.458	0.016	0.632	0.81	0.601	1.448	1.44	0.438	0.267	0.257	0.356
32	130	0.15	0.012	0.226	0.325	0.203	1.539	1.531	0.166	0.037	0.033	0.093
32	140	0	0.191	0	0.029	0	1.546	1.545	0	0.019	0.022	0.003
32	150	0.15	0.611	0.09	0.064	0.124	0.332	0.338	0.127	0.238	0.247	0.041
32	160	0.699	1.306	0.591	0.537	0.687	1.012	1.02	0.622	0.734	0.746	0.386
32	170	1.679	2.267	1.543	1.484	1.712	1.85	1.863	1.555	1.555	1.572	1.147
32	180	3.055	3.427	2.916	2.885	3.174	3.492	3.51	2.99	2.796	2.816	2.344
33	-170	0.078	0.129	0.105	0.093	0.1	0.146	0.144	0.118	0.122	0.122	0.111
33	-160	0.33	0.512	0.451	0.402	0.409	0.46	0.456	0.49	0.479	0.477	0.426
33	-150	0.755	1.128	1.043	0.941	0.943	1.07	1.064	1.132	1.037	1.032	0.897
33	-140	1.374	1.948	1.885	1.722	1.708	1.724	1.713	1.97	1.744	1.736	1.463
33	-130	2.197	2.935	2.968	2.743	2.7	2.635	2.618	2.867	2.564	2.552	2.098
33	-120	3.215	4.05	4.268	3.988	3.901	3.963	3.943	3.738	3.517	3.501	2.861
33	-110	4.379	5.226	5.72	5.394	5.264	4.987	4.962	4.852	4.685	4.664	3.844
33	-100	5.59	6.373	7.211	6.839	6.685	6.227	6.198	6.321	6.073	6.049	5.051
33	-90	6.703	7.387	8.586	8.158	8.001	7.492	7.464	7.959	7.528	7.501	6.328
33	-80	7.239	6.359	8.857	8.284	7.785	7.826	7.742	6.606	8.116	8.036	7.625
33	-70	6.369	5.857	7.726	7.253	6.811	6.834	6.752	5.823	7.339	7.264	6.959
33	-60	5.59	5.063	6.674	6.282	5.891	5.773	5.704	5.297	6.626	6.56	6.327
33	-50	4.973	4.298	5.762	5.451	5.108	5.013	4.949	4.855	5.923	5.864	5.732
33	-40	4.55	3.659	5.031	4.795	4.487	4.442	4.384	4.431	5.262	5.207	5.204
33	-30	4.298	3.175	4.486	4.316	4.037	4.039	3.984	4.061	4.718	4.668	4.757
33	-20	4.184	2.847	4.117	3.996	3.736	3.822	3.769	3.819	4.314	4.267	4.413
33	-10	4.149	2.662	3.904	3.818	3.574	3.785	3.731	3.714	4.065	4.02	4.194
33	0	4.132	2.602	3.835	3.758	3.516	4.097	4.05	3.695	3.981	3.936	4.118
33	10	4.149	2.662	3.904	3.818	3.574	3.785	3.731	3.714	4.065	4.02	4.194
33	20	4.184	2.847	4.117	3.996	3.736	3.821	3.769	3.819	4.314	4.267	4.413
33	30	4.298	3.175	4.486	4.316	4.037	4.039	3.984	4.061	4.718	4.668	4.757
33	40	4.55	3.659	5.031	4.795	4.487	4.442	4.384	4.431	5.262	5.207	5.204
33	50	4.973	4.298	5.762	5.451	5.108	5.013	4.949	4.855	5.923	5.864	5.732
33	60	5.59	5.063	6.674	6.282	5.891	5.773	5.703	5.297	6.626	6.56	6.327
33	70	6.369	5.857	7.726	7.253	6.81	6.833	6.753	5.823	7.339	7.264	6.958
33	80	7.239	6.359	8.857	8.284	7.785	7.826	7.743	6.606	8.116	8.036	7.625
33	90	6.703	7.387	8.586	8.158	8.001	7.492	7.464	7.959	7.528	7.501	6.328
33	100	5.59	6.373	7.211	6.839	6.685	6.227	6.199	6.321	6.073	6.049	5.051
33	110	4.379	5.226	5.72	5.394	5.264	4.988	4.962	4.852	4.685	4.664	3.844
33	120	3.215	4.05	4.268	3.988	3.901	3.963	3.943	3.738	3.517	3.501	2.861
33	130	2.197	2.935	2.968	2.743	2.7	2.635	2.618	2.867	2.564	2.552	2.098
33	140	1.374	1.948	1.885	1.722	1.708	1.724	1.713	1.97	1.744	1.736	1.463
33	150	0.755	1.128	1.043	0.941	0.943	1.07	1.064	1.132	1.037	1.032	0.897
33	160	0.33	0.512	0.451	0.402	0.409	0.46	0.456	0.49	0.479	0.477	0.426
33	170	0.078	0.129	0.105	0.093	0.1	0.146	0.144	0.118	0.122	0.122	0.111
33	180	0	0	0	0	0	0	0	0	0	0	0
34	-170	0.036	0.119	0.114	0.107	0.105	0.002	0.002	0.012	0.113	0.112	0.097
34	-160	0.227	0.476	0.458	0.431	0.423	0.212	0.209	0.118	0.45	0.448	0.388
34	-150	0.65	1.07	1.046	0.989	0.968	0.669	0.663	0.418	1.013	1.008	0.873
34	-140	1.286	1.892	1.892	1.793	1.752	1.391	1.377	0.91	1.789	1.78	1.541
34	-130	2.151	2.92	3.005	2.854	2.789	2.403	2.387	1.549	2.741	2.726	2.362
34	-120	3.243	4.111	4.369	4.156	4.053	3.666	3.644	2.389	3.81	3.786	3.303
34	-110	4.513	5.389	5.93	5.646	5.499	5.159	5.129	3.488	4.923	4.895	4.345
34	-100	5.88	6.631	7.596	7.228	7.036	6.669	6.63	4.955	6.173	6.139	5.501
34	-90	7.097	7.623	9.012	8.631	8.426	8.056	8.024	6.107	7.435	7.404	6.662
34	-80	5.653	6.581	7.266	6.981	6.817	6.54	6.511	4.585	6.008	5.979	5.338
34	-70	4.215	5.247	5.55	5.327	5.2	4.848	4.826	3.123	4.704	4.68	4.14
34	-60	2.934	3.908	4.003	3.831	3.742	3.349	3.332	2.065	3.553	3.538	3.077
34	-50	1.889	2.708	2.703	2.577	2.52	2.121	2.109	1.293	2.481	2.47	2.135
34	-40	1.097	1.715	1.678	1.594	1.558	1.207	1.206	0.716	1.575	1.568	1.357
34	-30	0.533	0.952	0.919	0.871	0.852	0.576	0.571	0.306	0.876	0.873	0.756
34	-20	0.168	0.416	0.399	0.376	0.369	0.178	0.175	0.081	0.384	0.383	0.332
34	-10	0.029	0.103	0.098	0.093	0.091	0	0	0.009	0.095	0.095	0.082
34	0	0	0	0	0	0	0.094	0.089	0	0	0	0
34	10	0.029	0.103	0.098	0.093	0.091	0	0	0.009	0.095	0.095	0.082
34	20	0.168	0.416	0.399	0.376	0.369	0.178	0.175	0.081	0.384	0.383	0.332
34	30	0.533	0.952	0.919	0.871	0.852	0.576	0.571	0.306	0.876	0.873	0.756
34	40	1.097	1.715	1.678	1.594	1.558	1.208	1.206	0.716	1.575	1.568	1.357
34	50	1.889	2.708	2.703	2.577	2.52	2.121	2.109	1.293	2.481	2.47	2.135
34	60	2.934	3.908	4.003	3.831	3.742	3.349	3.332	2.065	3.553	3.538	3.077
34	70	4.215	5.247	5.55	5.327	5.2	4.848	4.826	3.123	4.704	4.68	4.14
34	80	5.653	6.581	7.266	6.981	6.817	6.54	6.511	4.585	6.008	5.979	5.338
34	90	7.097	7.623	9.012	8.631	8.426	8.056	8.024	6.107	7.435	7.404	6.662
34	100	5.88	6.631	7.596	7.228	7.036	6.668	6.63	4.955	6.173	6.139	5.501
34	110	4.513	5.389	5.93	5.646	5.499	5.159	5.129	3.488	4.923	4.895	4.345
34	120	3.243	4.111	4.369	4.156	4.053	3.666	3.644	2.389	3.81	3.787	3.303
34	130	2.151	2.92	3.005	2.854	2.789	2.403	2.388	1.549	2.741	2.726	2.361
34	140	1.286	1.892	1.892	1.793	1.752	1.391	1.377	0.91	1.789	1.78	1.541
34	150	0.65	1.07	1.046	0.989	0.968	0.669	0.663	0.418	1.013	1.008	0.873
34	160	0.227	0.476	0.458	0.431	0.423	0.212	0.209	0.118	0.45	0.448	0.388
34	170	0.036	0.119	0.114	0.107	0.105	0.002	0.002	0.012	0.112	0.112	0.097
34	180	0.003	0	0	0	0	0.085	0.084	0	0	0	0
35	-170	1.903	0.13	2.64	2.261	2.643	2.392	2.434	1.754	2.212	2.25	1.528
35	-160	2.015	0.516	2.853	2.44	2.828	2.584	2.624	1.945	2.486	2.522	1.759
35	-150	2.285	1.144	3.276	2.816	3.204	2.983	3.021	2.393	2.955	2.988	2.152
35	-140	2.749	1.987	3.936	3.426	3.801	3.654	3.682	3.085	3.575	3.605	2.651
35	-130	3.44	3.005	4.851	4.289	4.634	4.524	4.555	3.919	4.307	4.332	3.23
35	-120	4.36	4.156	6.017	5.409	5.712	5.672	5.693	4.859	5.161	5.182	3.934
35	-110	5.463	5.374	7.378	6.731	6.995	6.805	6.824	6.006	6.236	6.253	4.865
35	-100	6.647	6.562	8.825	8.13	8.377	8.038	8.053	7.451	7.564	7.577	6.039
35	-90	7.554	6.664	9.756	8.987	8.805	8.841	8.816	7.761	7.907	7.877	6.806
35	-80	5.481	6.825	7.29	6.661	6.71	6.714	6.7	5.547	6.567	6.545	5.447
35	-70	4.001	5.618	5.465	4.969	5.04	5.118	5.106	4.298	5.147	5.128	4.114
35	-60	2.719	4.403	3.849	3.484	3.555	3.718	3.71	3.257	3.841	3.827	2.979
35	-50	1.696	3.333	2.538	2.292	2.351	2.552	2.549	2.318	2.706	2.697	2.063
35	-40	0.929	2.458	1.539	1.387	1.428	1.48	1.479	1.459	1.75	1.745	1.324
35	-30	0.401	1.795	0.824	0.742	0.765	0.762	0.765	0.782	0.993	0.99	0.747
35	-20	0.074	1.333	0.352	0.317	0.327	0.261	0.266	0.325	0.444	0.443	0.332
35	-10	0	1.062	0.086	0.077	0.08	0.079	0.081	0.072	0.112	0.112	0.082
35	0	0.026	0.973	0	0	0	0	0	0	0	0	0
35	10	0	1.062	0.086	0.077	0.08	0.083	0.088	0.072	0.112	0.112	0.082
35	20	0.074	1.333	0.352	0.317	0.327	0.267	0.271	0.325	0.444	0.443	0.332
35	30	0.401	1.795	0.824	0.742	0.766	0.758	0.756	0.782	0.993	0.99	0.747
35	40	0.929	2.459	1.54	1.388	1.429	1.47	1.469	1.46	1.751	1.746	1.324
35	50	1.696	3.333	2.539	2.293	2.352	2.502	2.5	2.318	2.706	2.697	2.063
35	60	2.719	4.404	3.849	3.485	3.555	3.721	3.71	3.257	3.842	3.828	2.979
35	70	4.001	5.617	5.464	4.968	5.039	5.116	5.104	4.297	5.146	5.127	4.113
35	80	5.481	6.825	7.29	6.66	6.71	6.704	6.691	5.547	6.566	6.544	5.447
35	90	7.554	6.664	9.756	8.987	8.806	8.833	8.805	7.761	7.907	7.878	6.806
35	100	6.647	6.562	8.824	8.129	8.377	8.039	8.056	7.45	7.563	7.576	6.038
35	110	5.463	5.373	7.377	6.731	6.995	6.801	6.819	6.006	6.236	6.252	4.864
35	120	4.36	4.156	6.017	5.409	5.712	5.647	5.669	4.859	5.162	5.182	3.934
35	130	3.44	3.005	4.851	4.289	4.634	4.509	4.538	3.919	4.307	4.333	3.23
35	140	2.749	1.987	3.937	3.426	3.801	3.655	3.688	3.085	3.575	3.605	2.651
35	150	2.285	1.144	3.276	2.816	3.203	2.986	3.024	2.393	2.955	2.988	2.152
35	160	2.015	0.516	2.853	2.44	2.828	2.585	2.626	1.945	2.486	2.522	1.759
35	170	1.903	0.13	2.64	2.261	2.643	2.44	2.483	1.754	2.212	2.25	1.528
35	180	2.326	0	3.179	2.736	3.085	2.578	2.621	2.271	2.159	2.422	1.497
36	-170	0.164	0.398	0.155	0.137	0.14	0.165	0.165	0.139	0.103	0.103	0.083
36	-160	0.553	0.669	0.613	0.538	0.544	0.546	0.545	0.568	0.411	0.41	0.331
36	-150	1.16	0.822	1.361	1.191	1.199	1.247	1.245	1.246	0.926	0.923	0.75
36	-140	1.957	1.461	2.355	2.06	2.059	2.082	2.078	2.03	1.627	1.623	1.328
36	-130	2.842	2.255	3.508	3.069	3.035	3.104	3.098	2.743	2.451	2.445	2.003
36	-120	3.655	3.139	4.647	4.085	3.963	4.14	4.135	3.037	3.308	3.301	2.671
36	-110	3.954	2.626	5.233	4.311	3.658	3.994	3.93	2.566	4.197	4.137	3.142
36	-100	3.734	2.412	5.005	4.034	3.393	3.77	3.705	2.24	3.889	3.827	2.751
36	-90	3.605	2.292	4.888	3.883	3.253	4.195	4.128	2.141	3.751	3.691	2.619
36	-80	3.556	2.263	4.88	3.853	3.234	4.112	4.049	2.276	3.539	3.478	2.457
36	-70	3.64	2.324	4.983	3.961	3.353	4.396	4.336	2.674	3.443	3.381	2.457
36	-60	3.884	2.462	5.204	4.211	3.614	4.686	4.627	3.366	3.477	3.414	2.628
36	-50	4.283	2.676	5.542	4.598	4.016	5.032	4.974	3.716	3.666	3.607	3.012
36	-40	4.826	3.001	5.982	5.103	4.545	5.637	5.58	4.337	3.942	3.89	3.606
36	-30	5.478	3.465	6.516	5.703	5.177	5.463	5.407	5.259	4.216	4.171	4.271
36	-20	6.197	4.052	7.133	6.385	5.897	6.096	6.052	6.337	4.518	4.477	4.771
36	-10	6.503	4.866	7.168	6.993	6.948	6.501	6.511	5.404	5.521	5.53	5.636
36	0	6.57	4.822	7.173	7.026	7.004	6.56	6.574	5.417	5.514	5.524	5.658
36	10	6.503	4.866	7.168	6.993	6.948	6.5	6.511	5.404	5.521	5.53	5.636
36	20	6.197	4.051	7.131	6.384	5.896	6.095	6.051	6.336	4.518	4.477	4.77
36	30	5.478	3.465	6.516	5.703	5.177	5.463	5.407	5.259	4.216	4.171	4.271
36	40	4.826	3.001	5.982	5.103	4.545	5.637	5.579	4.337	3.942	3.89	3.606
36	50	4.283	2.676	5.542	4.598	4.016	5.032	4.974	3.716	3.666	3.607	3.012
36	60	3.884	2.462	5.204	4.211	3.614	4.686	4.627	3.366	3.477	3.414	2.628
36	70	3.64	2.324	4.983	3.961	3.353	4.396	4.336	2.674	3.443	3.381	2.457
36	80	3.556	2.263	4.88	3.853	3.234	4.112	4.049	2.276	3.539	3.478	2.457
36	90	3.605	2.292	4.888	3.883	3.253	4.194	4.127	2.141	3.751	3.691	2.619
36	100	3.734	2.412	5.005	4.034	3.393	3.77	3.705	2.24	3.889	3.827	2.751
36	110	3.954	2.626	5.233	4.311	3.658	3.994	3.93	2.566	4.197	4.137	3.142
36	120	3.655	3.139	4.647	4.085	3.963	4.14	4.135	3.037	3.308	3.301	2.671
36	130	2.842	2.255	3.508	3.069	3.035	3.104	3.098	2.743	2.451	2.445	2.003
36	140	1.957	1.461	2.355	2.06	2.059	2.082	2.078	2.03	1.627	1.623	1.328
36	150	1.16	0.822	1.361	1.191	1.199	1.248	1.245	1.246	0.926	0.923	0.75
36	160	0.553	0.669	0.613	0.538	0.544	0.546	0.545	0.568	0.411	0.41	0.331
36	170	0.164	0.398	0.155	0.137	0.14	0.165	0.165	0.139	0.103	0.103	0.083
36	180	0	0	0	0	0	0	0	0	0	0	0
37	-170	5.689	5.444	5.033	5.355	5.239	5.445	5.447	5.946	5.893	5.895	5.603
37	-160	5.107	5.146	4.799	4.995	4.891	5.093	5.093	5.717	5.667	5.667	5.246
37	-150	4.426	4.732	4.471	4.504	4.414	4.509	4.505	5.306	5.392	5.39	4.742
37	-140	3.795	4.31	4.115	3.994	3.905	3.858	3.854	4.471	5.141	5.137	4.2
37	-130	3.283	3.928	3.797	3.57	3.474	3.442	3.435	3.499	4.956	4.95	3.714
37	-120	2.923	3.594	3.565	3.272	3.156	3.162	3.154	2.812	4.847	4.839	3.347
37	-110	2.708	3.298	3.424	3.096	2.951	3.087	3.077	2.496	4.819	4.811	3.142
37	-100	2.616	3.026	3.354	3.027	2.854	2.782	2.77	2.491	4.825	4.816	3.09
37	-90	2.606	2.759	3.312	3.012	2.808	2.794	2.781	2.559	4.704	4.698	3.119
37	-80	2.62	2.477	3.243	2.993	2.767	2.831	2.824	2.606	4.058	4.053	2.814
37	-70	2.583	2.16	3.077	2.884	2.65	2.752	2.746	2.618	3.233	3.228	2.252
37	-60	2.379	1.788	2.726	2.591	2.377	2.463	2.458	2.329	2.471	2.467	1.747
37	-50	1.945	1.363	2.171	2.07	1.907	2.033	2.03	1.884	1.821	1.819	1.323
37	-40	1.376	0.921	1.518	1.437	1.333	1.561	1.56	1.329	1.254	1.253	0.94
37	-30	0.825	0.517	0.897	0.839	0.783	0.946	0.946	0.772	0.753	0.752	0.578
37	-20	0.394	0.2	0.409	0.373	0.346	0.529	0.528	0.338	0.349	0.349	0.273
37	-10	0.119	0	0.104	0.104	0.095	0.125	0.136	0.082	0.09	0.09	0.071
37	0	0	0.258	0	0	0	0	0	0	0	0	0
37	10	0.119	0	0.104	0.104	0.095	0.125	0.136	0.082	0.09	0.09	0.071
37	20	0.394	0.2	0.409	0.373	0.346	0.528	0.527	0.338	0.349	0.349	0.273
37	30	0.825	0.517	0.897	0.839	0.783	0.946	0.945	0.772	0.753	0.752	0.578
37	40	1.376	0.921	1.518	1.437	1.333	1.561	1.56	1.329	1.254	1.253	0.94
37	50	1.945	1.363	2.171	2.07	1.907	2.033	2.029	1.884	1.821	1.819	1.323
37	60	2.379	1.788	2.726	2.591	2.377	2.463	2.458	2.329	2.471	2.467	1.747
37	70	2.583	2.16	3.077	2.884	2.65	2.752	2.746	2.618	3.232	3.228	2.252
37	80	2.62	2.477	3.243	2.993	2.767	2.831	2.824	2.606	4.058	4.053	2.814
37	90	2.606	2.759	3.312	3.012	2.808	2.794	2.781	2.559	4.704	4.698	3.119
37	100	2.616	3.026	3.354	3.027	2.854	2.777	2.769	2.491	4.825	4.816	3.09
37	110	2.708	3.298	3.424	3.096	2.951	3.087	3.077	2.496	4.819	4.811	3.142
37	120	2.923	3.594	3.565	3.272	3.156	3.162	3.154	2.812	4.847	4.839	3.347
37	130	3.283	3.928	3.797	3.57	3.474	3.441	3.434	3.499	4.956	4.95	3.713
37	140	3.795	4.31	4.115	3.994	3.905	3.858	3.854	4.471	5.141	5.137	4.2
37	150	4.426	4.732	4.471	4.504	4.414	4.509	4.505	5.306	5.392	5.39	4.742
37	160	5.107	5.146	4.799	4.995	4.891	5.093	5.094	5.717	5.667	5.667	5.246
37	170	5.689	5.444	5.033	5.355	5.239	5.445	5.447	5.946	5.893	5.895	5.603
37	180	5.943	5.543	5.128	5.495	5.367	5.574	5.576	6.046	5.982	5.985	5.73
39	-170	0.203	0.126	0.18	0.155	0.156	0.185	0.184	0.165	0.16	0.16	0.138
39	-160	0.679	0.503	0.721	0.632	0.633	0.691	0.689	0.672	0.634	0.632	0.543
39	-150	1.444	1.129	1.608	1.429	1.426	1.615	1.611	1.47	1.394	1.392	1.196
39	-140	2.478	1.991	2.804	2.53	2.514	2.758	2.753	2.545	2.407	2.402	2.074
39	-130	3.709	3.044	4.239	3.88	3.829	3.934	3.927	3.806	3.622	3.616	3.138
39	-120	5.003	4.214	5.791	5.373	5.249	5.397	5.388	5.041	4.972	4.964	4.325
39	-110	6.178	5.383	7.252	6.802	6.585	6.499	6.493	6.309	6.361	6.353	5.52
39	-100	7.13	6.453	8.443	7.984	7.714	7.55	7.541	7.666	7.754	7.745	6.679
39	-90	7.82	5.793	9.126	8.445	7.756	8.152	8.088	8.238	9.051	8.997	7.767
39	-80	7.667	5.632	8.982	8.273	7.62	8.052	7.988	8.37	8.923	8.872	7.69
39	-70	7.548	5.406	8.827	8.117	7.513	8.602	8.548	7.902	8.732	8.684	7.566
39	-60	7.503	5.127	8.669	7.991	7.454	8.526	8.475	7.559	8.359	8.313	7.446
39	-50	7.541	4.839	8.533	7.903	7.438	8.331	8.283	7.532	7.982	7.941	7.335
39	-40	7.639	4.591	8.446	7.877	7.478	7.96	7.921	7.884	7.708	7.671	7.293
39	-30	7.79	4.407	8.419	7.918	7.573	7.657	7.618	7.83	7.555	7.522	7.355
39	-20	7.988	4.29	8.442	8.011	7.714	7.793	7.736	8.016	7.512	7.483	7.476
39	-10	8.214	4.23	8.496	8.118	7.858	8.067	8.033	8.296	7.555	7.526	7.621
39	0	8.429	4.212	8.529	8.186	7.947	8.418	8.393	8.504	7.597	7.57	7.739
39	10	8.214	4.23	8.496	8.118	7.858	8.067	8.033	8.296	7.555	7.526	7.621
39	20	7.988	4.29	8.442	8.011	7.714	7.793	7.735	8.016	7.512	7.483	7.476
39	30	7.79	4.407	8.419	7.918	7.573	7.657	7.618	7.83	7.555	7.522	7.355
39	40	7.639	4.591	8.446	7.877	7.478	7.96	7.921	7.884	7.708	7.671	7.293
39	50	7.541	4.839	8.533	7.903	7.438	8.331	8.283	7.532	7.982	7.941	7.335
39	60	7.503	5.127	8.669	7.991	7.454	8.526	8.476	7.559	8.359	8.313	7.446
39	70	7.548	5.406	8.827	8.117	7.513	8.602	8.548	7.902	8.732	8.684	7.566
39	80	7.667	5.632	8.982	8.273	7.62	8.052	7.988	8.37	8.923	8.872	7.69
39	90	7.82	5.793	9.126	8.445	7.756	8.151	8.088	8.238	9.051	8.997	7.906
39	100	7.13	6.453	8.443	7.984	7.714	7.55	7.541	7.666	7.754	7.745	6.679
39	110	6.178	5.383	7.252	6.802	6.585	6.499	6.493	6.309	6.362	6.353	5.52
39	120	5.003	4.214	5.791	5.373	5.249	5.397	5.388	5.041	4.972	4.964	4.325
39	130	3.709	3.044	4.239	3.88	3.829	3.934	3.927	3.806	3.622	3.616	3.138
39	140	2.478	1.991	2.804	2.53	2.514	2.778	2.752	2.545	2.407	2.402	2.074
39	150	1.444	1.129	1.608	1.429	1.426	1.615	1.611	1.47	1.394	1.392	1.196
39	160	0.679	0.503	0.721	0.632	0.633	0.691	0.689	0.672	0.634	0.632	0.543
39	170	0.203	0.126	0.18	0.155	0.156	0.185	0.184	0.165	0.16	0.16	0.138
39	180	0	0	0	0	0	0	0	0	0	0	0
40	-170	3.55	1.782	2.28	3.154	3.21	3.489	3.516	2.676	3.001	3.027	3.82
40	-160	2.563	1.188	1.699	2.388	2.429	2.458	2.473	2.113	2.322	2.342	3.059
40	-150	1.502	0.586	0.981	1.455	1.491	1.422	1.435	1.381	1.502	1.516	2.113
40	-140	0.657	0.174	0.374	0.63	0.664	0.543	0.548	0.653	0.712	0.721	1.153
40	-130	0.161	0.061	0.015	0.11	0.13	0.113	0.112	0.042	0.157	0.161	0.387
40	-120	0	0.293	0	0	0	0	0	0	0	0	0
40	-110	0.233	0.87	0.354	0.317	0.277	0.133	0.128	0.493	0.363	0.36	0.122
40	-100	0.832	1.749	1.045	1.032	0.932	0.846	0.842	1.483	1.263	1.258	0.772
40	-90	1.712	2.806	1.99	2.069	1.898	2.043	2.039	2.503	2.578	2.573	1.842
40	-80	2.004	1.021	2.061	2.024	1.273	1.985	1.919	3.223	2.887	3.062	2.486
40	-70	2.021	0.883	1.854	1.939	1.273	2.16	2.103	3.593	2.806	2.766	2.486
40	-60	2.05	0.66	1.672	1.831	1.267	2.973	2.944	2.975	2.576	2.546	2.371
40	-50	2.135	0.412	1.553	1.758	1.294	2.961	2.934	2.791	2.375	2.357	2.327
40	-40	2.273	0.201	1.529	1.768	1.392	3.174	3.159	2.666	2.193	2.188	2.383
40	-30	2.473	0.064	1.607	1.877	1.576	2.037	2.036	2.571	2.046	2.05	2.49
40	-20	2.731	0.005	1.754	2.062	1.823	2.205	2.21	2.654	1.988	1.998	2.638
40	-10	3.03	0	1.908	2.271	2.084	2.621	2.627	2.866	2.046	2.06	2.817
40	0	3.303	0.007	1.98	2.402	2.245	3.367	3.375	2.981	2.181	2.197	3.049
40	10	3.03	0	1.908	2.271	2.084	2.621	2.627	2.866	2.046	2.06	2.817
40	20	2.731	0.005	1.754	2.062	1.823	2.206	2.209	2.654	1.988	1.998	2.638
40	30	2.473	0.064	1.607	1.877	1.576	2.037	2.036	2.571	2.046	2.05	2.49
40	40	2.273	0.201	1.529	1.768	1.392	3.174	3.159	2.666	2.193	2.188	2.383
40	50	2.135	0.412	1.553	1.758	1.294	2.962	2.934	2.791	2.375	2.357	2.327
40	60	2.05	0.66	1.672	1.83	1.267	2.975	2.939	2.975	2.576	2.546	2.371
40	70	2.021	0.883	1.854	1.939	1.273	2.16	2.103	3.593	2.806	2.766	2.486
40	80	2.004	1.021	2.061	2.024	1.273	1.985	1.919	3.223	2.887	3.062	2.486
40	90	1.712	2.806	1.99	2.069	1.898	2.043	2.04	2.503	2.578	2.573	1.842
40	100	0.832	1.749	1.045	1.032	0.932	0.846	0.841	1.483	1.263	1.258	0.772
40	110	0.233	0.87	0.354	0.317	0.277	0.132	0.128	0.493	0.363	0.36	0.122
40	120	0	0.293	0	0	0	0	0	0	0	0	0
40	130	0.161	0.061	0.015	0.11	0.13	0.113	0.112	0.042	0.157	0.161	0.387
40	140	0.657	0.174	0.374	0.63	0.664	0.543	0.548	0.653	0.712	0.721	1.153
40	150	1.502	0.586	0.981	1.455	1.491	1.422	1.435	1.381	1.502	1.516	2.113
40	160	2.563	1.188	1.699	2.388	2.429	2.458	2.473	2.113	2.322	2.342	3.059
40	170	3.55	1.782	2.28	3.154	3.21	3.488	3.515	2.676	3.001	3.027	3.82
40	180	3.969	2.056	2.499	3.461	3.516	3.835	4.25	2.926	3.338	3.368	4.188
41	-170	1.331	1.134	1.163	1.492	1.449	1.675	1.673	1.354	1.986	1.984	1.695
41	-160	1.328	1.281	1.304	1.598	1.545	1.734	1.73	1.304	2.112	2.108	1.756
41	-150	1.379	1.514	1.546	1.786	1.713	1.867	1.86	1.302	2.338	2.331	1.859
41	-140	1.525	1.818	1.891	2.062	1.961	2.093	2.083	1.417	2.643	2.632	1.98
41	-130	1.764	2.169	2.331	2.422	2.286	2.407	2.393	1.67	3.023	3.008	2.131
41	-120	2.078	2.54	2.845	2.849	2.672	2.856	2.839	2.002	3.518	3.5	2.381
41	-110	2.45	2.89	3.392	3.309	3.085	3.438	3.416	2.394	4.138	4.117	2.788
41	-100	2.856	3.147	3.922	3.767	3.494	3.873	3.846	2.992	4.839	4.818	3.339
41	-90	3.23	3.209	4.343	4.146	3.822	4.253	4.224	3.869	5.467	5.448	3.914
41	-80	3.093	3.014	3.977	3.915	3.608	4.16	4.147	3.234	4.736	4.721	3.506
41	-70	2.495	2.605	3.287	3.249	3.017	3.459	3.442	2.819	3.839	3.827	2.924
41	-60	1.874	2.074	2.542	2.517	2.349	2.725	2.712	1.909	2.839	2.834	2.285
41	-50	1.272	1.515	1.823	1.802	1.69	1.864	1.855	1.155	1.944	1.941	1.63
41	-40	0.756	1.001	1.186	1.171	1.099	1.154	1.149	0.638	1.298	1.295	1.041
41	-30	0.375	0.573	0.67	0.66	0.622	0.723	0.72	0.297	0.709	0.707	0.576
41	-20	0.189	0.258	0.299	0.293	0.276	0.406	0.402	0.106	0.306	0.305	0.252
41	-10	0.084	0.065	0.075	0.072	0.066	0.249	0.248	0.021	0.075	0.075	0.062
41	0	0	0	0	0	0	0	0	0	0	0	0
41	10	0.084	0.065	0.075	0.072	0.066	0.249	0.248	0.021	0.075	0.075	0.062
41	20	0.189	0.258	0.299	0.293	0.276	0.406	0.402	0.106	0.306	0.305	0.252
41	30	0.375	0.573	0.67	0.66	0.622	0.723	0.72	0.297	0.709	0.707	0.576
41	40	0.756	1.001	1.186	1.171	1.099	1.154	1.149	0.638	1.298	1.295	1.041
41	50	1.272	1.515	1.823	1.802	1.69	1.865	1.856	1.155	1.944	1.941	1.63
41	60	1.874	2.074	2.542	2.517	2.349	2.725	2.712	1.909	2.839	2.834	2.285
41	70	2.495	2.605	3.287	3.249	3.017	3.459	3.442	2.819	3.838	3.828	2.924
41	80	3.093	3.014	3.977	3.915	3.608	4.16	4.147	3.234	4.736	4.721	3.506
41	90	3.23	3.209	4.343	4.146	3.822	4.252	4.224	3.869	5.467	5.448	3.914
41	100	2.856	3.147	3.922	3.767	3.494	3.874	3.846	2.992	4.839	4.818	3.339
41	110	2.45	2.89	3.392	3.309	3.085	3.438	3.416	2.394	4.138	4.117	2.788
41	120	2.078	2.54	2.845	2.849	2.672	2.856	2.839	2.002	3.518	3.5	2.381
41	130	1.764	2.169	2.331	2.422	2.286	2.407	2.393	1.67	3.023	3.008	2.131
41	140	1.525	1.818	1.891	2.062	1.961	2.093	2.083	1.417	2.643	2.632	1.98
41	150	1.379	1.514	1.546	1.786	1.713	1.867	1.86	1.302	2.338	2.331	1.859
41	160	1.328	1.281	1.304	1.598	1.545	1.734	1.73	1.304	2.112	2.108	1.756
41	170	1.331	1.134	1.163	1.492	1.449	1.675	1.673	1.354	1.986	1.984	1.695
41	180	1.12	1.084	1.117	1.456	1.418	1.459	1.457	1.385	1.949	1.947	1.677
43	-170	1.863	2.444	1.606	1.936	2.175	1.935	1.943	1.824	2.012	2.018	1.833
43	-160	0.923	1.528	0.755	0.978	1.137	0.884	0.887	1.073	1.07	1.072	0.882
43	-150	0.231	0.686	0.152	0.258	0.328	0.196	0.197	0.405	0.332	0.332	0.224
43	-140	0	0.164	0	0	0	0	0	0	0	0	0
43	-130	0.206	0	0.295	0.21	0.165	0.124	0.12	0.119	0.123	0.122	0.25
43	-120	0.72	0.118	0.914	0.757	0.689	0.559	0.557	0.732	0.647	0.647	0.908
43	-110	1.346	0.372	1.657	1.446	1.369	1.192	1.192	1.498	1.376	1.377	1.711
43	-100	1.871	0.602	2.269	2.031	1.951	1.727	1.728	2.202	1.783	1.786	2.147
43	-90	2.068	0.692	2.502	2.261	2.178	1.867	1.868	2.78	1.867	1.869	2.248
43	-80	1.877	0.602	2.271	2.032	1.953	1.724	1.725	2.191	1.783	1.785	2.147
43	-70	1.351	0.373	1.663	1.452	1.377	1.192	1.192	1.497	1.373	1.374	1.708
43	-60	0.724	0.119	0.922	0.766	0.698	0.557	0.556	0.738	0.655	0.655	0.921
43	-50	0.207	0	0.299	0.214	0.169	0.123	0.122	0.122	0.126	0.126	0.258
43	-40	0.006	0.168	0	0	0	0.008	0.008	0.001	0	0	0
43	-30	0.263	0.699	0.153	0.261	0.332	0.195	0.196	0.406	0.339	0.34	0.231
43	-20	0.994	1.541	0.754	0.982	1.142	0.9	0.905	1.067	1.083	1.086	0.901
43	-10	1.938	2.447	1.6	1.933	2.172	1.934	1.943	1.813	2.019	2.025	1.847
43	0	2.633	2.892	2.104	2.488	2.769	2.246	2.255	2.195	2.54	2.549	2.428
43	10	1.938	2.447	1.6	1.933	2.172	1.934	1.943	1.813	2.019	2.025	1.847
43	20	0.994	1.541	0.754	0.982	1.142	0.9	0.904	1.067	1.083	1.086	0.901
43	30	0.263	0.699	0.153	0.261	0.332	0.195	0.196	0.406	0.339	0.34	0.231
43	40	0.006	0.168	0	0	0	0.008	0.008	0.001	0	0	0
43	50	0.207	0	0.299	0.214	0.169	0.123	0.122	0.122	0.126	0.126	0.258
43	60	0.724	0.119	0.922	0.766	0.698	0.557	0.556	0.738	0.655	0.655	0.921
43	70	1.351	0.373	1.663	1.452	1.377	1.193	1.192	1.497	1.373	1.374	1.708
43	80	1.877	0.602	2.271	2.032	1.953	1.724	1.725	2.191	1.783	1.785	2.147
43	90	2.068	0.692	2.502	2.261	2.178	1.867	1.868	2.78	1.867	1.869	2.248
43	100	1.871	0.602	2.269	2.031	1.951	1.727	1.728	2.202	1.783	1.786	2.147
43	110	1.346	0.372	1.657	1.446	1.369	1.192	1.192	1.498	1.376	1.377	1.711
43	120	0.72	0.118	0.914	0.757	0.689	0.559	0.557	0.732	0.647	0.647	0.908
43	130	0.206	0	0.295	0.21	0.165	0.124	0.123	0.119	0.123	0.122	0.25
43	140	0	0.164	0	0	0	0	0	0	0	0	0
43	150	0.231	0.686	0.152	0.258	0.328	0.196	0.198	0.405	0.332	0.332	0.224
43	160	0.923	1.528	0.755	0.978	1.137	0.884	0.888	1.073	1.07	1.073	0.882
43	170	1.863	2.444	1.606	1.936	2.175	1.935	1.943	1.824	2.012	2.018	1.833
43	180	2.529	2.892	2.104	2.488	2.769	2.247	2.256	2.195	2.54	2.549	2.428
44	-170	0.277	0.236	0.065	0.15	0.186	0.27	0.274	0.074	0.157	0.159	0.236
44	-160	0.007	0.076	0	0.002	0.004	0.08	0.082	0.001	0.003	0.003	0.016
44	-150	0	0	0.167	0.071	0.026	0	0	0.033	0.028	0.027	0
44	-140	0.328	0.117	0.683	0.492	0.397	0.368	0.367	0.242	0.349	0.348	0.31
44	-130	0.989	0.436	1.533	1.262	1.125	0.985	0.983	0.744	1.01	1.009	0.989
44	-120	1.86	0.88	2.592	2.253	2.083	1.852	1.851	1.513	1.966	1.965	1.982
44	-110	2.737	1.322	3.648	3.257	3.065	2.719	2.718	2.393	2.988	2.988	3.023
44	-100	3.397	1.639	4.442	4.019	3.812	3.45	3.45	3.3	3.616	3.618	3.651
44	-90	3.634	1.745	4.734	4.296	4.082	3.598	3.598	3.915	3.777	3.78	3.811
44	-80	3.384	1.618	4.432	4.001	3.787	3.428	3.428	3.233	3.571	3.572	3.609
44	-70	2.723	1.291	3.646	3.244	3.041	2.731	2.729	2.272	2.869	2.868	2.9
44	-60	1.854	0.853	2.603	2.258	2.078	1.822	1.82	1.402	1.883	1.882	1.887
44	-50	0.991	0.424	1.556	1.281	1.137	1.016	1.014	0.689	0.987	0.985	0.952
44	-40	0.334	0.116	0.703	0.509	0.411	0.391	0.39	0.231	0.352	0.351	0.305
44	-30	0.012	0	0.178	0.079	0.032	0.008	0.008	0.034	0.032	0.031	0.002
44	-20	0.048	0.073	0.001	0	0	0.057	0.059	0	0	0	0.012
44	-10	0.334	0.234	0.063	0.146	0.182	0.277	0.281	0.071	0.153	0.155	0.232
44	0	0.618	0.319	0.135	0.253	0.301	0.297	0.302	0.12	0.261	0.263	0.381
44	10	0.334	0.234	0.063	0.146	0.182	0.277	0.281	0.071	0.153	0.155	0.232
44	20	0.048	0.073	0.001	0	0	0.057	0.059	0	0	0	0.012
44	30	0.012	0	0.178	0.079	0.032	0.008	0.008	0.034	0.032	0.031	0.002
44	40	0.334	0.116	0.703	0.509	0.411	0.391	0.39	0.231	0.352	0.351	0.305
44	50	0.991	0.424	1.556	1.281	1.137	1.015	1.014	0.689	0.987	0.985	0.952
44	60	1.854	0.853	2.603	2.258	2.078	1.822	1.82	1.402	1.883	1.882	1.887
44	70	2.723	1.291	3.646	3.244	3.041	2.731	2.729	2.272	2.869	2.868	2.9
44	80	3.384	1.618	4.432	4.001	3.787	3.429	3.428	3.233	3.571	3.572	3.609
44	90	3.634	1.745	4.734	4.296	4.082	3.598	3.598	3.915	3.777	3.78	3.811
44	100	3.397	1.639	4.442	4.019	3.812	3.45	3.45	3.3	3.616	3.618	3.651
44	110	2.737	1.322	3.648	3.257	3.065	2.719	2.718	2.393	2.988	2.989	3.022
44	120	1.86	0.88	2.592	2.253	2.083	1.852	1.851	1.513	1.966	1.965	1.982
44	130	0.989	0.436	1.533	1.262	1.125	0.985	0.983	0.744	1.01	1.009	0.989
44	140	0.328	0.117	0.683	0.492	0.397	0.369	0.368	0.242	0.349	0.348	0.31
44	150	0	0	0.167	0.071	0.026	0	0	0.033	0.028	0.026	0
44	160	0.007	0.076	0	0.002	0.004	0.08	0.082	0.001	0.003	0.003	0.016
44	170	0.277	0.236	0.065	0.15	0.186	0.27	0.274	0.074	0.157	0.159	0.236
44	180	0.562	0.319	0.135	0.253	0.301	0.297	0.302	0.12	0.261	0.263	0.381
45	-170	0.207	0.101	0.153	0.136	0.134	0.126	0.126	0.154	0.131	0.131	0.108
45	-160	0.392	0.408	0.618	0.557	0.546	0.461	0.46	0.595	0.516	0.515	0.433
45	-150	0.918	0.922	1.408	1.282	1.251	0.937	0.935	1.219	1.148	1.148	0.991
45	-140	1.746	1.614	2.511	2.314	2.249	1.825	1.823	1.966	2.023	2.022	1.799
45	-130	2.83	2.416	3.871	3.604	3.5	2.928	2.925	2.859	3.114	3.113	2.848
45	-120	4.056	3.217	5.353	5.022	4.875	4.152	4.149	3.859	4.355	4.355	4.065
45	-110	5.211	3.89	6.743	6.353	6.17	5.316	5.313	4.987	5.539	5.541	5.218
45	-100	6.052	4.333	7.757	7.327	7.122	6.255	6.254	6.109	6.338	6.341	5.957
45	-90	6.348	4.485	8.133	7.683	7.47	6.5	6.499	6.749	6.6	6.604	6.181
45	-80	6.053	4.333	7.761	7.331	7.127	6.257	6.256	6.099	6.337	6.341	5.957
45	-70	5.23	3.896	6.765	6.375	6.193	5.334	5.332	4.982	5.543	5.545	5.221
45	-60	4.084	3.23	5.388	5.06	4.912	4.16	4.158	3.859	4.383	4.384	4.093
45	-50	2.858	2.435	3.906	3.645	3.538	2.948	2.945	2.864	3.151	3.151	2.887
45	-40	1.759	1.63	2.533	2.339	2.273	1.826	1.823	1.968	2.048	2.048	1.826
45	-30	0.92	0.931	1.415	1.292	1.26	0.938	0.936	1.217	1.16	1.16	1.003
45	-20	0.392	0.412	0.62	0.56	0.548	0.479	0.478	0.593	0.52	0.519	0.438
45	-10	0.235	0.102	0.154	0.137	0.135	0.133	0.132	0.153	0.132	0.131	0.109
45	0	0.001	0	0	0	0	0	0	0	0	0	0
45	10	0.235	0.102	0.154	0.137	0.135	0.132	0.132	0.153	0.132	0.132	0.109
45	20	0.392	0.412	0.62	0.56	0.549	0.471	0.47	0.593	0.52	0.52	0.438
45	30	0.92	0.931	1.415	1.292	1.26	0.937	0.935	1.217	1.16	1.16	1.003
45	40	1.759	1.631	2.533	2.34	2.273	1.827	1.824	1.969	2.049	2.048	1.826
45	50	2.858	2.435	3.906	3.644	3.538	2.946	2.943	2.864	3.151	3.15	2.886
45	60	4.084	3.23	5.389	5.061	4.913	4.159	4.156	3.859	4.383	4.384	4.094
45	70	5.23	3.896	6.765	6.375	6.193	5.335	5.333	4.982	5.543	5.545	5.221
45	80	6.053	4.333	7.761	7.331	7.127	6.257	6.255	6.099	6.337	6.34	5.957
45	90	6.348	4.485	8.133	7.683	7.47	6.5	6.499	6.749	6.6	6.604	6.181
45	100	6.052	4.332	7.757	7.327	7.122	6.256	6.254	6.108	6.337	6.341	5.957
45	110	5.211	3.89	6.743	6.352	6.17	5.316	5.313	4.987	5.539	5.54	5.218
45	120	4.056	3.217	5.353	5.021	4.874	4.152	4.149	3.858	4.354	4.354	4.064
45	130	2.83	2.416	3.87	3.604	3.499	2.927	2.924	2.859	3.114	3.113	2.847
45	140	1.746	1.614	2.511	2.313	2.249	1.825	1.822	1.966	2.022	2.021	1.798
45	150	0.918	0.922	1.408	1.282	1.251	0.937	0.935	1.218	1.148	1.147	0.99
45	160	0.392	0.408	0.618	0.557	0.546	0.467	0.466	0.595	0.516	0.515	0.433
45	170	0.207	0.101	0.153	0.136	0.134	0.126	0.126	0.154	0.131	0.131	0.108
45	180	0	0	0	0	0	0	0.001	0	0	0	0
46	-170	0.161	0.102	0.176	0.16	0.155	0.154	0.154	0.165	0.18	0.18	0.148
46	-160	0.471	0.413	0.702	0.645	0.63	0.467	0.466	0.645	0.708	0.707	0.587
46	-150	1.062	0.932	1.579	1.462	1.425	1.184	1.183	1.38	1.539	1.538	1.3
46	-140	1.958	1.628	2.779	2.596	2.526	2.256	2.255	2.308	2.606	2.606	2.252
46	-130	3.108	2.433	4.224	3.979	3.867	3.147	3.144	3.367	3.857	3.857	3.406
46	-120	4.374	3.242	5.76	5.455	5.303	4.428	4.426	4.51	5.211	5.212	4.692
46	-110	5.568	3.96	7.186	6.832	6.647	5.623	5.621	5.579	6.447	6.45	5.89
46	-100	6.496	4.523	8.275	7.886	7.682	6.557	6.556	6.532	7.316	7.32	6.761
46	-90	7.004	4.91	8.846	8.439	8.223	7.097	7.096	7.227	7.767	7.771	7.265
46	-80	7.068	5.133	8.872	8.463	8.25	7.315	7.313	7.1	7.858	7.861	7.442
46	-70	6.806	5.24	8.471	8.089	7.889	6.922	6.919	6.598	7.511	7.512	7.15
46	-60	6.392	5.312	7.874	7.552	7.366	6.553	6.55	6.058	6.912	6.911	6.533
46	-50	6.04	5.446	7.323	7.082	6.919	6.248	6.244	5.652	6.454	6.453	6.024
46	-40	5.916	5.724	6.998	6.853	6.717	6.151	6.149	5.497	6.3	6.299	5.829
46	-30	6.108	6.17	6.995	6.96	6.856	6.409	6.409	5.657	6.506	6.505	6.009
46	-20	6.586	6.721	7.29	7.365	7.299	6.78	6.781	5.995	7.005	7.006	6.495
46	-10	7.16	7.21	7.703	7.867	7.831	7.272	7.275	6.406	7.592	7.595	7.097
46	0	7.29	7.413	7.912	8.111	8.087	7.572	7.577	6.614	7.883	7.887	7.408
46	10	7.16	7.211	7.704	7.867	7.831	7.325	7.328	6.406	7.593	7.596	7.098
46	20	6.586	6.721	7.29	7.365	7.299	6.794	6.795	5.995	7.005	7.006	6.494
46	30	6.108	6.17	6.995	6.96	6.856	6.437	6.436	5.657	6.505	6.505	6.009
46	40	5.916	5.724	6.998	6.853	6.717	6.209	6.206	5.497	6.3	6.299	5.829
46	50	6.04	5.446	7.323	7.082	6.918	6.177	6.174	5.652	6.454	6.453	6.024
46	60	6.392	5.312	7.874	7.552	7.366	6.537	6.533	6.058	6.912	6.911	6.532
46	70	6.806	5.24	8.471	8.089	7.888	6.909	6.906	6.597	7.511	7.511	7.15
46	80	7.068	5.133	8.871	8.462	8.25	7.141	7.139	7.1	7.858	7.861	7.442
46	90	7.004	4.91	8.847	8.439	8.223	7.118	7.117	7.227	7.767	7.771	7.266
46	100	6.496	4.524	8.275	7.886	7.682	6.599	6.597	6.532	7.316	7.32	6.761
46	110	5.568	3.961	7.188	6.833	6.649	5.65	5.648	5.58	6.448	6.451	5.891
46	120	4.374	3.242	5.759	5.455	5.303	4.622	4.621	4.509	5.211	5.212	4.691
46	130	3.108	2.433	4.223	3.978	3.866	3.317	3.315	3.366	3.856	3.856	3.406
46	140	1.958	1.629	2.779	2.597	2.526	1.996	1.994	2.308	2.607	2.606	2.252
46	150	1.062	0.932	1.579	1.462	1.425	1.107	1.105	1.38	1.539	1.538	1.3
46	160	0.471	0.413	0.702	0.645	0.63	0.485	0.484	0.645	0.708	0.707	0.587
46	170	0.161	0.102	0.175	0.159	0.155	0.128	0.128	0.164	0.18	0.18	0.148
46	180	0	0	0	0	0	0	0	0	0	0	0
49	-170	0.158	0.038	0.054	0.028	0.026	0.069	0.069	0.086	0.023	0.023	0.023
49	-160	0.23	0.165	0.244	0.149	0.139	0.25	0.25	0.357	0.123	0.123	0.123
49	-150	0.497	0.407	0.625	0.436	0.417	0.437	0.436	0.814	0.385	0.384	0.377
49	-140	0.97	0.782	1.239	0.936	0.912	0.939	0.938	1.406	0.887	0.887	0.862
49	-130	1.633	1.276	2.082	1.651	1.624	1.621	1.62	2.106	1.645	1.645	1.59
49	-120	2.43	1.843	3.097	2.529	2.503	2.356	2.356	2.866	2.549	2.55	2.454
49	-110	3.237	2.393	4.158	3.451	3.435	3.123	3.123	3.478	3.413	3.416	3.293
49	-100	3.859	2.805	5.039	4.197	4.195	3.825	3.827	3.952	4.127	4.132	3.996
49	-90	4.096	2.966	5.403	4.493	4.504	3.993	3.995	4.255	4.422	4.427	4.268
49	-80	3.875	2.829	5.057	4.216	4.222	3.825	3.826	3.989	4.117	4.121	3.972
49	-70	3.284	2.437	4.214	3.504	3.502	3.192	3.193	3.535	3.427	3.43	3.301
49	-60	2.503	1.897	3.175	2.61	2.599	2.412	2.412	2.964	2.595	2.597	2.501
49	-50	1.71	1.327	2.157	1.725	1.707	1.652	1.651	2.21	1.717	1.718	1.669
49	-40	1.018	0.817	1.289	0.984	0.964	0.985	0.984	1.467	0.942	0.942	0.928
49	-30	0.513	0.426	0.651	0.46	0.442	0.46	0.459	0.85	0.413	0.412	0.412
49	-20	0.233	0.172	0.253	0.157	0.146	0.252	0.252	0.373	0.133	0.132	0.134
49	-10	0.205	0.039	0.056	0.03	0.027	0.071	0.071	0.09	0.024	0.024	0.025
49	0	0	0	0	0	0	0	0	0	0	0	0
49	10	0.205	0.039	0.056	0.03	0.027	0.071	0.071	0.09	0.024	0.024	0.025
49	20	0.233	0.172	0.253	0.157	0.146	0.252	0.252	0.373	0.133	0.132	0.134
49	30	0.513	0.426	0.651	0.46	0.442	0.46	0.459	0.85	0.413	0.412	0.412
49	40	1.018	0.817	1.289	0.984	0.964	0.985	0.984	1.467	0.942	0.942	0.928
49	50	1.71	1.327	2.157	1.725	1.707	1.652	1.651	2.21	1.717	1.718	1.669
49	60	2.503	1.897	3.175	2.61	2.599	2.412	2.412	2.964	2.595	2.597	2.501
49	70	3.284	2.437	4.214	3.504	3.502	3.192	3.193	3.535	3.427	3.43	3.301
49	80	3.875	2.829	5.057	4.216	4.222	3.825	3.826	3.989	4.117	4.121	3.972
49	90	4.096	2.966	5.403	4.493	4.504	3.993	3.995	4.255	4.422	4.427	4.268
49	100	3.859	2.805	5.039	4.197	4.195	3.825	3.827	3.952	4.127	4.132	3.996
49	110	3.237	2.393	4.158	3.451	3.435	3.123	3.123	3.478	3.413	3.417	3.293
49	120	2.43	1.843	3.097	2.529	2.503	2.356	2.356	2.866	2.549	2.551	2.454
49	130	1.633	1.276	2.082	1.651	1.624	1.621	1.62	2.106	1.645	1.645	1.59
49	140	0.97	0.782	1.239	0.936	0.912	0.939	0.938	1.406	0.887	0.886	0.862
49	150	0.497	0.407	0.625	0.436	0.417	0.437	0.436	0.814	0.385	0.384	0.377
49	160	0.23	0.165	0.244	0.149	0.139	0.25	0.25	0.357	0.123	0.123	0.123
49	170	0.158	0.038	0.054	0.028	0.026	0.069	0.069	0.086	0.023	0.022	0.023
49	180	0.244	0	0	0	0	0	0	0	0	0	0
50	-170	2.818	3.349	3.157	3.085	3.015	2.786	2.785	2.266	2.513	2.513	2.355
50	-160	2.922	3.436	3.35	3.198	3.131	2.957	2.955	2.464	2.654	2.653	2.496
50	-150	3.186	3.612	3.736	3.473	3.415	3.139	3.138	2.854	2.971	2.97	2.811
50	-140	3.634	3.896	4.351	3.956	3.915	3.601	3.599	3.465	3.537	3.536	3.375
50	-130	4.267	4.275	5.19	4.652	4.631	4.235	4.234	4.303	4.378	4.378	4.209
50	-120	5.02	4.698	6.196	5.509	5.509	4.967	4.967	5.261	5.394	5.397	5.208
50	-110	5.8	5.076	7.251	6.421	6.446	5.768	5.768	6.033	6.344	6.349	6.151
50	-100	6.431	5.295	8.159	7.19	7.232	6.543	6.546	6.415	6.941	6.947	6.739
50	-90	6.7	5.24	8.568	7.533	7.575	6.755	6.758	6.496	6.788	6.794	6.511
50	-80	6.416	4.855	8.108	7.184	7.204	6.537	6.539	6.223	6.182	6.186	5.906
50	-70	5.608	4.191	6.964	6.245	6.243	5.707	5.708	5.593	5.286	5.289	5.032
50	-60	4.5	3.366	5.525	5.003	4.988	4.612	4.612	4.539	4.247	4.249	4.025
50	-50	3.317	2.498	4.042	3.682	3.665	3.466	3.465	3.359	3.174	3.175	2.997
50	-40	2.211	1.678	2.677	2.447	2.433	2.317	2.316	2.278	2.146	2.147	2.018
50	-30	1.28	0.977	1.541	1.409	1.4	1.307	1.307	1.338	1.253	1.254	1.175
50	-20	0.59	0.444	0.696	0.635	0.632	0.658	0.657	0.607	0.572	0.572	0.536
50	-10	0.161	0.112	0.175	0.16	0.16	0.184	0.184	0.151	0.145	0.145	0.137
50	0	0	0	0	0	0	0	0	0	0	0	0
50	10	0.161	0.112	0.175	0.16	0.16	0.184	0.183	0.151	0.145	0.145	0.137
50	20	0.59	0.444	0.696	0.635	0.632	0.658	0.657	0.607	0.572	0.572	0.536
50	30	1.28	0.977	1.541	1.409	1.4	1.307	1.307	1.338	1.253	1.254	1.175
50	40	2.211	1.678	2.677	2.447	2.433	2.317	2.316	2.278	2.146	2.147	2.018
50	50	3.317	2.498	4.042	3.682	3.665	3.465	3.465	3.359	3.174	3.175	2.997
50	60	4.5	3.366	5.525	5.003	4.988	4.612	4.612	4.539	4.247	4.249	4.025
50	70	5.608	4.191	6.964	6.245	6.243	5.707	5.708	5.593	5.286	5.289	5.032
50	80	6.416	4.855	8.108	7.184	7.204	6.537	6.539	6.223	6.182	6.186	5.906
50	90	6.7	5.24	8.568	7.533	7.575	6.756	6.759	6.496	6.788	6.794	6.511
50	100	6.431	5.295	8.159	7.19	7.232	6.543	6.547	6.415	6.94	6.947	6.739
50	110	5.8	5.076	7.251	6.421	6.446	5.768	5.768	6.033	6.344	6.349	6.151
50	120	5.02	4.698	6.196	5.509	5.509	4.967	4.967	5.261	5.394	5.397	5.208
50	130	4.267	4.275	5.19	4.652	4.631	4.236	4.235	4.303	4.378	4.378	4.209
50	140	3.634	3.896	4.351	3.956	3.915	3.601	3.599	3.465	3.537	3.537	3.375
50	150	3.186	3.612	3.736	3.473	3.415	3.139	3.138	2.854	2.971	2.97	2.811
50	160	2.922	3.436	3.35	3.198	3.131	2.957	2.955	2.464	2.654	2.653	2.496
50	170	2.818	3.349	3.157	3.085	3.015	2.786	2.785	2.266	2.513	2.513	2.355
50	180	2.736	3.325	3.102	3.058	2.987	2.714	2.713	2.209	2.477	2.476	2.317
53	-170	0.143	0.097	0.139	0.124	0.121	0.142	0.142	0.11	0.097	0.097	0.09
53	-160	0.455	0.383	0.554	0.498	0.486	0.463	0.463	0.467	0.395	0.395	0.359
53	-150	0.993	0.845	1.242	1.12	1.09	0.966	0.966	1.081	0.919	0.919	0.828
53	-140	1.749	1.452	2.186	1.978	1.927	1.789	1.788	1.9	1.701	1.701	1.528
53	-130	2.675	2.15	3.337	3.031	2.959	2.708	2.707	2.816	2.718	2.718	2.442
53	-120	3.689	2.859	4.605	4.189	4.096	3.735	3.735	3.654	3.858	3.859	3.469
53	-110	4.636	3.476	5.832	5.303	5.2	4.66	4.661	4.395	4.929	4.931	4.427
53	-100	5.328	3.899	6.774	6.148	6.043	5.493	5.495	5.092	5.736	5.739	5.129
53	-90	5.589	4.052	7.137	6.466	6.36	5.654	5.656	5.447	6.015	6.018	5.349
53	-80	5.342	3.911	6.787	6.16	6.054	5.484	5.485	5.044	5.701	5.704	5.096
53	-70	4.677	3.504	5.888	5.355	5.255	4.707	4.707	4.371	4.92	4.922	4.416
53	-60	3.761	2.903	4.701	4.281	4.192	3.809	3.809	3.639	3.904	3.905	3.512
53	-50	2.766	2.203	3.44	3.133	3.06	2.793	2.792	2.789	2.803	2.804	2.526
53	-40	1.82	1.502	2.27	2.064	2.011	1.865	1.864	1.879	1.784	1.784	1.611
53	-30	1.035	0.88	1.294	1.173	1.141	1.003	1.002	1.069	0.976	0.976	0.886
53	-20	0.471	0.401	0.579	0.524	0.51	0.482	0.481	0.461	0.423	0.423	0.388
53	-10	0.186	0.102	0.145	0.131	0.127	0.15	0.15	0.108	0.105	0.105	0.097
53	0	0	0	0	0	0	0	0	0	0	0	0
53	10	0.186	0.102	0.145	0.131	0.127	0.149	0.149	0.108	0.105	0.105	0.097
53	20	0.471	0.401	0.579	0.524	0.51	0.481	0.481	0.461	0.423	0.423	0.388
53	30	1.035	0.88	1.294	1.173	1.141	1.003	1.003	1.069	0.976	0.976	0.885
53	40	1.82	1.502	2.27	2.064	2.011	1.864	1.864	1.879	1.784	1.785	1.611
53	50	2.766	2.203	3.44	3.133	3.06	2.793	2.793	2.789	2.803	2.803	2.526
53	60	3.761	2.903	4.701	4.281	4.192	3.809	3.809	3.639	3.904	3.906	3.512
53	70	4.677	3.504	5.888	5.355	5.255	4.707	4.707	4.371	4.92	4.922	4.416
53	80	5.342	3.911	6.787	6.16	6.054	5.484	5.485	5.044	5.701	5.704	5.096
53	90	5.589	4.052	7.137	6.466	6.36	5.654	5.656	5.447	6.015	6.018	5.349
53	100	5.328	3.899	6.774	6.148	6.043	5.493	5.495	5.092	5.736	5.739	5.129
53	110	4.636	3.476	5.832	5.303	5.2	4.66	4.661	4.395	4.929	4.931	4.427
53	120	3.689	2.859	4.605	4.189	4.096	3.735	3.735	3.654	3.858	3.859	3.469
53	130	2.675	2.15	3.337	3.031	2.959	2.708	2.707	2.816	2.718	2.718	2.442
53	140	1.749	1.452	2.186	1.978	1.927	1.789	1.788	1.9	1.701	1.701	1.528
53	150	0.993	0.845	1.242	1.12	1.09	0.967	0.966	1.081	0.919	0.919	0.828
53	160	0.455	0.383	0.554	0.498	0.486	0.463	0.463	0.467	0.395	0.395	0.359
53	170	0.143	0.097	0.139	0.124	0.121	0.142	0.142	0.11	0.097	0.097	0.09
53	180	0.003	0	0	0	0	0	0	0	0	0	0
54	-170	0.12	0.084	0.146	0.129	0.128	0.156	0.156	0.096	0.121	0.121	0.11
54	-160	0.438	0.331	0.579	0.513	0.511	0.46	0.461	0.412	0.487	0.487	0.44
54	-150	0.958	0.726	1.285	1.14	1.134	0.957	0.957	0.985	1.108	1.108	0.997
54	-140	1.682	1.235	2.232	1.987	1.978	1.749	1.748	1.802	1.989	1.99	1.785
54	-130	2.559	1.807	3.366	3.01	2.999	2.636	2.637	2.813	3.106	3.106	2.785
54	-120	3.507	2.379	4.596	4.123	4.108	3.595	3.596	3.906	4.351	4.352	3.903
54	-110	4.416	2.882	5.79	5.21	5.195	4.52	4.521	4.871	5.519	5.522	4.95
54	-100	5.156	3.256	6.766	6.106	6.089	5.383	5.386	5.571	6.293	6.297	5.644
54	-90	5.587	3.455	7.308	6.616	6.593	5.788	5.79	5.847	6.433	6.436	5.774
54	-80	5.622	3.457	7.244	6.599	6.57	5.899	5.9	5.683	6.194	6.196	5.603
54	-70	5.273	3.277	6.636	6.108	6.079	5.479	5.48	5.272	5.713	5.714	5.222
54	-60	4.673	2.964	5.724	5.348	5.325	4.912	4.912	4.716	5.095	5.095	4.697
54	-50	3.98	2.591	4.733	4.509	4.496	4.225	4.225	4.062	4.432	4.432	4.11
54	-40	3.332	2.23	3.823	3.739	3.737	3.61	3.61	3.399	3.821	3.82	3.559
54	-30	2.821	1.932	3.089	3.122	3.129	3.031	3.031	2.828	3.343	3.342	3.128
54	-20	2.472	1.718	2.566	2.688	2.701	2.71	2.711	2.407	3.025	3.024	2.84
54	-10	2.29	1.593	2.257	2.437	2.452	2.521	2.522	2.169	2.85	2.85	2.68
54	0	2.183	1.553	2.155	2.357	2.373	2.411	2.412	2.097	2.794	2.794	2.628
54	10	2.29	1.593	2.257	2.437	2.452	2.521	2.522	2.169	2.85	2.85	2.68
54	20	2.472	1.718	2.566	2.688	2.701	2.71	2.711	2.407	3.025	3.024	2.84
54	30	2.821	1.932	3.089	3.122	3.129	3.031	3.031	2.828	3.343	3.342	3.127
54	40	3.332	2.23	3.823	3.739	3.737	3.61	3.61	3.399	3.821	3.82	3.559
54	50	3.98	2.591	4.733	4.509	4.496	4.225	4.225	4.062	4.432	4.431	4.11
54	60	4.673	2.964	5.724	5.348	5.325	4.912	4.912	4.716	5.095	5.096	4.697
54	70	5.273	3.277	6.636	6.108	6.079	5.479	5.48	5.272	5.713	5.714	5.222
54	80	5.622	3.457	7.244	6.599	6.57	5.899	5.9	5.683	6.194	6.197	5.603
54	90	5.587	3.455	7.308	6.616	6.593	5.788	5.79	5.847	6.433	6.436	5.774
54	100	5.156	3.256	6.766	6.106	6.089	5.383	5.386	5.571	6.293	6.297	5.644
54	110	4.416	2.882	5.79	5.21	5.195	4.52	4.521	4.871	5.519	5.522	4.95
54	120	3.507	2.379	4.596	4.123	4.108	3.595	3.596	3.906	4.351	4.352	3.903
54	130	2.559	1.807	3.366	3.01	2.999	2.637	2.637	2.813	3.106	3.106	2.785
54	140	1.682	1.235	2.232	1.987	1.978	1.748	1.748	1.802	1.989	1.99	1.785
54	150	0.958	0.726	1.285	1.14	1.134	0.957	0.957	0.985	1.108	1.108	0.997
54	160	0.438	0.331	0.579	0.513	0.511	0.46	0.461	0.412	0.487	0.487	0.44
54	170	0.12	0.084	0.146	0.129	0.128	0.155	0.155	0.096	0.121	0.121	0.11
54	180	0	0	0	0	0	0	0	0	0	0	0
57	-170	0.375	0.233	0.236	0.469	0.533	0.39	0.392	0	0.313	0.314	0.263
57	-160	0.085	0.079	0.008	0.14	0.166	0.102	0.103	0.006	0.079	0.08	0.039
57	-150	0.011	0	0	0	0	0	0	0.096	0	0	0
57	-140	0.201	0.083	0.302	0.152	0.147	0.199	0.199	0.348	0.201	0.202	0.251
57	-130	0.646	0.339	0.903	0.594	0.599	0.657	0.657	0.84	0.696	0.697	0.779
57	-120	1.276	0.725	1.731	1.26	1.285	1.252	1.253	1.53	1.376	1.378	1.457
57	-110	1.966	1.148	2.646	2.019	2.073	1.862	1.863	2.192	2.038	2.042	2.109
57	-100	2.52	1.488	3.428	2.66	2.744	2.45	2.453	2.563	2.543	2.549	2.603
57	-90	2.737	1.623	3.752	2.911	3.011	2.632	2.634	2.739	2.794	2.8	2.849
57	-80	2.516	1.504	3.421	2.65	2.732	2.436	2.438	2.566	2.535	2.541	2.586
57	-70	1.971	1.178	2.649	2.021	2.075	1.864	1.865	2.22	2.013	2.017	2.075
57	-60	1.295	0.759	1.74	1.274	1.3	1.273	1.273	1.598	1.355	1.357	1.422
57	-50	0.659	0.366	0.913	0.609	0.614	0.699	0.699	0.9	0.698	0.699	0.768
57	-40	0.196	0.096	0.307	0.16	0.155	0.213	0.213	0.374	0.205	0.205	0.249
57	-30	0	0	0.001	0	0	0.003	0.003	0.103	0	0	0
57	-20	0.128	0.073	0.007	0.135	0.16	0.088	0.089	0.007	0.079	0.079	0.039
57	-10	0.452	0.23	0.234	0.465	0.528	0.377	0.379	0	0.313	0.314	0.264
57	0	0.768	0.314	0.405	0.679	0.767	0.45	0.453	0.009	0.448	0.45	0.406
57	10	0.452	0.23	0.234	0.465	0.528	0.377	0.379	0	0.313	0.314	0.264
57	20	0.128	0.073	0.007	0.135	0.16	0.088	0.089	0.007	0.079	0.079	0.039
57	30	0	0	0.001	0	0	0.003	0.003	0.103	0	0	0
57	40	0.196	0.096	0.307	0.16	0.155	0.214	0.213	0.374	0.205	0.205	0.249
57	50	0.659	0.366	0.913	0.609	0.614	0.699	0.699	0.9	0.698	0.699	0.768
57	60	1.295	0.759	1.74	1.274	1.3	1.273	1.273	1.598	1.355	1.357	1.422
57	70	1.971	1.178	2.649	2.021	2.075	1.864	1.865	2.22	2.013	2.017	2.075
57	80	2.516	1.504	3.421	2.65	2.732	2.436	2.438	2.566	2.535	2.541	2.586
57	90	2.737	1.623	3.752	2.911	3.011	2.632	2.634	2.739	2.794	2.8	2.849
57	100	2.52	1.488	3.428	2.66	2.744	2.451	2.453	2.563	2.543	2.549	2.603
57	110	1.966	1.148	2.646	2.019	2.073	1.862	1.864	2.192	2.038	2.043	2.109
57	120	1.276	0.725	1.731	1.26	1.285	1.252	1.253	1.53	1.376	1.378	1.457
57	130	0.646	0.339	0.903	0.594	0.599	0.656	0.657	0.84	0.696	0.697	0.779
57	140	0.201	0.083	0.302	0.152	0.147	0.199	0.199	0.348	0.201	0.202	0.251
57	150	0.011	0	0	0	0	0	0	0.096	0	0	0
57	160	0.085	0.079	0.008	0.14	0.166	0.102	0.103	0.006	0.079	0.08	0.039
57	170	0.375	0.233	0.236	0.469	0.533	0.39	0.391	0	0.313	0.314	0.263
57	180	0.645	0.314	0.405	0.679	0.767	0.447	0.449	0.009	0.448	0.45	0.406
58	-170	0.206	0.13	0.201	0.178	0.179	0.188	0.188	0.19	0.183	0.183	0.184
58	-160	0.716	0.52	0.799	0.712	0.714	0.758	0.758	0.77	0.73	0.73	0.73
58	-150	1.56	1.162	1.789	1.603	1.607	1.58	1.58	1.751	1.63	1.631	1.624
58	-140	2.712	2.031	3.143	2.831	2.836	2.717	2.717	3.112	2.847	2.848	2.827
58	-130	4.109	3.071	4.791	4.33	4.338	4.199	4.199	4.805	4.319	4.321	4.277
58	-120	5.649	4.189	6.624	5.985	6.003	5.723	5.725	6.742	5.961	5.966	5.893
58	-110	7.153	5.239	8.45	7.611	7.651	7.159	7.162	8.404	7.503	7.512	7.439
58	-100	8.396	6.05	10.012	8.97	9.045	8.399	8.404	9.255	8.665	8.677	8.644
58	-90	9.112	6.464	10.91	9.728	9.819	9.132	9.139	9.592	9.277	9.289	9.254
58	-80	9.043	6.423	10.72	9.628	9.677	9.11	9.116	9.455	9.204	9.214	9.182
58	-70	8.409	6.025	9.765	8.907	8.904	8.478	8.482	8.919	8.593	8.601	8.577
58	-60	7.506	5.444	8.544	7.917	7.876	7.639	7.643	7.826	7.711	7.717	7.699
58	-50	6.57	4.823	7.334	6.913	6.853	6.718	6.721	6.723	6.841	6.846	6.837
58	-40	5.753	4.254	6.293	6.05	5.985	5.866	5.869	5.794	6.084	6.089	6.084
58	-30	5.152	3.792	5.517	5.424	5.364	5.239	5.243	5.078	5.504	5.509	5.508
58	-20	4.81	3.465	5.041	5.068	5.021	4.917	4.921	4.574	5.137	5.142	5.154
58	-10	4.722	3.276	4.832	4.944	4.909	4.77	4.774	4.269	4.96	4.964	5.001
58	0	4.547	3.216	4.79	4.932	4.905	4.673	4.678	4.165	4.911	4.916	4.967
58	10	4.722	3.277	4.833	4.944	4.909	4.771	4.775	4.27	4.96	4.965	5.001
58	20	4.81	3.464	5.041	5.068	5.02	4.918	4.922	4.574	5.137	5.142	5.154
58	30	5.152	3.791	5.515	5.423	5.363	5.237	5.24	5.077	5.504	5.508	5.507
58	40	5.753	4.254	6.293	6.05	5.985	5.865	5.868	5.794	6.084	6.089	6.085
58	50	6.57	4.824	7.334	6.914	6.854	6.72	6.723	6.724	6.841	6.846	6.837
58	60	7.506	5.444	8.544	7.917	7.876	7.64	7.643	7.826	7.711	7.717	7.699
58	70	8.409	6.025	9.765	8.907	8.905	8.479	8.483	8.919	8.593	8.601	8.577
58	80	9.043	6.423	10.72	9.628	9.677	9.11	9.116	9.455	9.204	9.214	9.182
58	90	9.112	6.464	10.91	9.728	9.819	9.133	9.14	9.592	9.277	9.289	9.254
58	100	8.396	6.05	10.012	8.97	9.045	8.399	8.405	9.255	8.665	8.676	8.643
58	110	7.153	5.238	8.449	7.61	7.65	7.157	7.16	8.403	7.503	7.511	7.438
58	120	5.649	4.188	6.622	5.983	6.002	5.721	5.723	6.74	5.96	5.964	5.892
58	130	4.109	3.072	4.792	4.331	4.34	4.202	4.202	4.807	4.32	4.323	4.278
58	140	2.712	2.031	3.142	2.83	2.836	2.718	2.717	3.111	2.846	2.847	2.826
58	150	1.56	1.162	1.79	1.603	1.608	1.577	1.577	1.752	1.631	1.631	1.625
58	160	0.716	0.52	0.799	0.712	0.714	0.757	0.757	0.77	0.731	0.731	0.731
58	170	0.206	0.13	0.201	0.178	0.179	0.189	0.188	0.19	0.183	0.183	0.184
58	180	0	0	0	0	0	0	0	0	0	0	0
59	-170	0.152	0.034	0.021	0	0	0.039	0.039	0	0.016	0.016	0.003
59	-160	0.123	0.156	0.155	0.059	0.032	0.043	0.042	0.049	0.108	0.107	0.067
59	-150	0.338	0.398	0.515	0.312	0.254	0.283	0.282	0.28	0.368	0.367	0.295
59	-140	0.808	0.782	1.154	0.825	0.742	0.748	0.745	0.772	0.875	0.874	0.763
59	-130	1.496	1.288	2.046	1.585	1.487	1.426	1.423	1.41	1.631	1.63	1.47
59	-120	2.314	1.85	3.101	2.506	2.401	2.255	2.253	2.131	2.559	2.559	2.331
59	-110	3.121	2.365	4.159	3.443	3.341	3.04	3.039	2.875	3.477	3.479	3.174
59	-100	3.724	2.726	4.981	4.176	4.084	3.662	3.661	3.485	4.147	4.15	3.782
59	-90	3.955	2.854	5.305	4.466	4.382	3.892	3.892	3.87	4.425	4.428	4.036
59	-80	3.745	2.722	4.995	4.198	4.114	3.674	3.674	3.584	4.191	4.194	3.828
59	-70	3.141	2.36	4.183	3.477	3.389	3.066	3.067	2.962	3.542	3.545	3.244
59	-60	2.336	1.842	3.123	2.536	2.445	2.294	2.293	2.19	2.609	2.611	2.399
59	-50	1.506	1.275	2.052	1.597	1.509	1.395	1.394	1.42	1.648	1.649	1.51
59	-40	0.802	0.767	1.146	0.822	0.743	0.73	0.728	0.759	0.871	0.871	0.777
59	-30	0.328	0.386	0.506	0.304	0.247	0.268	0.267	0.271	0.36	0.36	0.295
59	-20	0.145	0.149	0.15	0.055	0.029	0.046	0.045	0.048	0.104	0.104	0.065
59	-10	0.233	0.033	0.02	0	0	0.036	0.036	0	0.016	0.016	0.003
59	0	0.337	0	0	0.009	0.02	0	0	0.007	0	0	0
59	10	0.233	0.033	0.02	0	0	0.035	0.035	0	0.016	0.016	0.003
59	20	0.145	0.149	0.15	0.055	0.029	0.046	0.045	0.048	0.104	0.104	0.066
59	30	0.328	0.386	0.506	0.304	0.248	0.271	0.27	0.271	0.36	0.36	0.295
59	40	0.802	0.767	1.146	0.821	0.742	0.731	0.729	0.759	0.871	0.871	0.777
59	50	1.506	1.275	2.052	1.597	1.509	1.394	1.393	1.42	1.648	1.649	1.51
59	60	2.336	1.842	3.123	2.537	2.446	2.294	2.294	2.19	2.61	2.612	2.4
59	70	3.141	2.359	4.182	3.476	3.388	3.067	3.067	2.962	3.541	3.544	3.244
59	80	3.745	2.722	4.995	4.197	4.114	3.676	3.676	3.584	4.191	4.194	3.828
59	90	3.955	2.854	5.305	4.466	4.382	3.893	3.893	3.87	4.425	4.428	4.036
59	100	3.724	2.726	4.981	4.175	4.084	3.66	3.659	3.484	4.147	4.149	3.782
59	110	3.121	2.365	4.158	3.442	3.34	3.038	3.036	2.874	3.477	3.478	3.173
59	120	2.314	1.85	3.102	2.506	2.401	2.254	2.252	2.132	2.56	2.56	2.332
59	130	1.496	1.288	2.046	1.585	1.488	1.426	1.423	1.41	1.631	1.631	1.47
59	140	0.808	0.782	1.154	0.825	0.742	0.746	0.743	0.772	0.875	0.874	0.763
59	150	0.338	0.398	0.515	0.313	0.254	0.279	0.278	0.28	0.368	0.367	0.295
59	160	0.123	0.156	0.155	0.059	0.032	0.042	0.041	0.049	0.108	0.107	0.067
59	170	0.152	0.035	0.021	0	0	0.036	0.035	0	0.016	0.016	0.003
59	180	0	0	0	0.009	0.02	0	0	0.007	0	0	0
60	-170	0.25	0.185	0.275	0.261	0.259	0.257	0.257	0.219	0.255	0.255	0.246
60	-160	0.934	0.726	1.082	1.025	1.016	0.949	0.949	0.897	1	1.001	0.963
60	-150	2.02	1.585	2.364	2.237	2.215	2.056	2.057	2.054	2.175	2.176	2.079
60	-140	3.436	2.693	4.032	3.812	3.771	3.468	3.468	3.661	3.691	3.693	3.502
60	-130	5.057	3.946	5.956	5.62	5.562	5.168	5.169	5.588	5.454	5.457	5.151
60	-120	6.74	5.221	7.97	7.499	7.431	6.838	6.841	7.659	7.329	7.334	6.908
60	-110	8.289	6.377	9.858	9.246	9.179	8.407	8.411	9.397	9.039	9.047	8.511
60	-100	9.54	7.306	11.391	10.66	10.6	9.678	9.682	10.443	10.308	10.317	9.709
60	-90	10.344	7.942	12.322	11.531	11.468	10.508	10.513	10.899	11.025	11.034	10.402
60	-80	10.6	8.279	12.51	11.753	11.675	10.803	10.808	10.787	11.183	11.19	10.619
60	-70	10.448	8.369	12.104	11.476	11.374	10.647	10.651	10.455	10.926	10.931	10.442
60	-60	10.057	8.314	11.415	10.962	10.84	10.304	10.307	9.984	10.449	10.454	10.021
60	-50	9.626	8.223	10.709	10.442	10.311	9.879	9.881	9.565	9.983	9.987	9.6
60	-40	9.306	8.179	10.153	10.068	9.932	9.574	9.578	9.26	9.658	9.661	9.303
60	-30	9.186	8.221	9.835	9.918	9.789	9.466	9.469	9.09	9.531	9.535	9.187
60	-20	9.292	8.335	9.763	9.99	9.876	9.524	9.528	9.071	9.594	9.598	9.252
60	-10	9.512	8.461	9.851	10.183	10.085	9.734	9.738	9.136	9.747	9.751	9.416
60	0	9.442	8.517	9.922	10.297	10.207	9.782	9.787	9.184	9.829	9.834	9.507
60	10	9.512	8.461	9.851	10.183	10.086	9.744	9.748	9.136	9.747	9.751	9.416
60	20	9.292	8.335	9.763	9.99	9.876	9.531	9.535	9.071	9.594	9.598	9.252
60	30	9.186	8.221	9.835	9.918	9.789	9.453	9.456	9.09	9.531	9.535	9.187
60	40	9.306	8.179	10.152	10.068	9.932	9.574	9.577	9.26	9.658	9.661	9.303
60	50	9.626	8.223	10.709	10.443	10.311	9.874	9.876	9.565	9.983	9.987	9.601
60	60	10.057	8.314	11.417	10.962	10.841	10.305	10.308	9.985	10.45	10.454	10.022
60	70	10.448	8.369	12.104	11.476	11.374	10.636	10.64	10.454	10.926	10.931	10.442
60	80	10.6	8.279	12.51	11.753	11.675	10.8	10.805	10.787	11.183	11.19	10.619
60	90	10.344	7.942	12.322	11.531	11.468	10.509	10.514	10.899	11.025	11.034	10.402
60	100	9.54	7.306	11.391	10.66	10.6	9.682	9.687	10.443	10.308	10.317	9.709
60	110	8.289	6.376	9.857	9.246	9.178	8.397	8.401	9.397	9.039	9.046	8.51
60	120	6.74	5.222	7.971	7.499	7.431	6.833	6.836	7.66	7.329	7.334	6.908
60	130	5.057	3.947	5.957	5.621	5.563	5.17	5.172	5.589	5.455	5.458	5.152
60	140	3.436	2.693	4.033	3.812	3.771	3.489	3.489	3.661	3.691	3.693	3.502
60	150	2.02	1.585	2.364	2.237	2.215	2.033	2.034	2.054	2.175	2.176	2.079
60	160	0.934	0.726	1.081	1.025	1.015	0.943	0.944	0.896	1	1	0.962
60	170	0.25	0.185	0.275	0.261	0.259	0.255	0.255	0.219	0.255	0.255	0.246
60	180	0	0	0	0	0	0	0	0	0	0	0
61	-170	1.202	0.995	0.708	0.993	1.148	1.366	1.379	1.745	0.907	0.921	0.988
61	-160	0.556	0.516	0.273	0.426	0.525	1.138	1.147	0.992	0.443	0.451	0.5
61	-150	0.101	0.135	0.014	0.039	0.082	0.688	0.692	0.32	0.091	0.095	0.126
61	-140	0	0	0.095	0.015	0	0.427	0.429	0.014	0	0	0
61	-130	0.252	0.121	0.526	0.367	0.303	0.431	0.427	0.101	0.225	0.222	0.188
61	-120	0.767	0.434	1.213	1.001	0.899	1.041	1.039	0.558	0.757	0.75	0.678
61	-110	1.388	0.823	1.979	1.739	1.616	1.733	1.732	1.314	1.379	1.367	1.29
61	-100	1.874	1.141	2.6	2.331	2.19	2.76	2.759	2.19	1.811	1.794	1.76
61	-90	2.058	1.264	2.856	2.555	2.404	3.194	3.184	2.343	1.94	1.922	1.975
61	-80	1.881	1.142	2.65	2.349	2.187	2.168	2.157	1.951	1.784	1.765	1.632
61	-70	1.419	0.834	2.091	1.804	1.652	1.729	1.711	1.338	1.372	1.356	1.269
61	-60	0.836	0.46	1.362	1.109	0.982	1.042	1.03	0.646	0.823	0.813	0.728
61	-50	0.321	0.149	0.66	0.472	0.387	0.41	0.403	0.165	0.304	0.299	0.249
61	-40	0.026	0.003	0.165	0.061	0.031	0.033	0.032	0	0.021	0.02	0.01
61	-30	0.074	0.094	0	0	0.031	0.108	0.111	0.2	0.046	0.049	0.079
61	-20	0.512	0.444	0.201	0.325	0.415	0.44	0.448	0.813	0.364	0.371	0.423
61	-10	1.2	0.947	0.654	0.918	1.066	1.35	1.362	1.613	0.862	0.876	0.943
61	0	1.72	1.239	0.944	1.296	1.474	1.448	1.466	2.179	1.133	1.15	1.224
61	10	1.2	0.947	0.654	0.918	1.066	1.315	1.331	1.613	0.862	0.876	0.943
61	20	0.512	0.444	0.201	0.326	0.415	1.281	1.296	0.813	0.364	0.371	0.423
61	30	0.074	0.095	0	0	0.031	0.631	0.636	0.2	0.046	0.049	0.079
61	40	0.026	0.003	0.165	0.061	0.031	0.44	0.444	0	0.021	0.02	0.01
61	50	0.321	0.149	0.66	0.471	0.386	0.685	0.681	0.165	0.304	0.299	0.249
61	60	0.836	0.46	1.361	1.109	0.982	1.099	1.091	0.645	0.823	0.812	0.728
61	70	1.419	0.833	2.091	1.804	1.652	1.633	1.616	1.338	1.372	1.356	1.269
61	80	1.881	1.142	2.65	2.349	2.187	2.17	2.157	1.951	1.783	1.765	1.632
61	90	2.058	1.264	2.856	2.555	2.404	2.845	2.833	2.343	1.94	1.922	1.975
61	100	1.874	1.141	2.601	2.331	2.19	2.164	2.157	2.19	1.811	1.794	1.761
61	110	1.388	0.823	1.979	1.739	1.616	1.742	1.731	1.314	1.379	1.367	1.29
61	120	0.767	0.434	1.213	1.001	0.9	0.917	0.909	0.558	0.757	0.75	0.678
61	130	0.252	0.121	0.527	0.367	0.303	0.295	0.292	0.101	0.225	0.223	0.188
61	140	0	0	0.095	0.016	0	0	0	0.014	0	0	0
61	150	0.101	0.135	0.014	0.04	0.082	0.135	0.138	0.321	0.091	0.095	0.126
61	160	0.556	0.516	0.274	0.426	0.525	0.554	0.562	0.992	0.443	0.451	0.5
61	170	1.202	0.995	0.708	0.993	1.148	1.415	1.427	1.745	0.907	0.921	0.988
61	180	1.532	1.239	0.944	1.296	1.474	1.534	1.552	2.179	1.133	1.15	1.224
62	-170	0.102	0.121	0.132	0.106	0.103	0.093	0.093	0.044	0.046	0.045	0.035
62	-160	0.325	0.484	0.544	0.44	0.425	0.451	0.451	0	0.266	0.264	0.216
62	-150	0.769	1.085	1.264	1.051	1.013	0.687	0.684	0.158	0.741	0.737	0.63
62	-140	1.498	1.9	2.302	1.967	1.899	1.412	1.406	0.652	1.502	1.495	1.324
62	-130	2.5	2.869	3.629	3.175	3.07	2.481	2.473	1.48	2.547	2.538	2.307
62	-120	3.701	3.915	5.161	4.59	4.447	3.605	3.594	2.605	3.813	3.801	3.518
62	-110	4.983	4.947	6.753	6.076	5.896	4.92	4.907	3.571	5.136	5.12	4.798
62	-100	6.173	5.85	8.19	7.45	7.217	6.426	6.415	4.649	6.35	6.331	5.98
62	-90	7.044	6.514	9.155	8.419	8.135	7.425	7.404	5.625	7.143	7.123	6.717
62	-80	7.468	6.871	9.507	8.812	8.509	7.677	7.664	6.228	7.468	7.445	7.054
62	-70	7.539	6.988	9.399	8.784	8.457	8.41	8.384	6.111	7.591	7.568	7.19
62	-60	7.388	7.033	9.078	8.51	8.183	7.462	7.445	5.735	7.528	7.508	7.152
62	-50	7.288	7.157	8.759	8.294	7.985	7.419	7.405	5.621	7.493	7.476	7.142
62	-40	7.416	7.472	8.661	8.333	8.054	7.465	7.455	5.834	7.635	7.622	7.329
62	-30	7.875	8.034	8.897	8.726	8.481	7.965	7.959	6.482	8.05	8.041	7.768
62	-20	8.666	8.82	9.469	9.47	9.258	8.958	8.957	7.526	8.764	8.759	8.484
62	-10	9.641	9.67	10.213	10.388	10.215	10.517	10.52	8.664	9.615	9.616	9.337
62	0	10.172	10.111	10.628	10.906	10.757	10.238	10.246	9.374	10.056	10.062	9.78
62	10	9.641	9.67	10.214	10.389	10.216	9.878	9.881	8.664	9.615	9.616	9.338
62	20	8.666	8.82	9.47	9.47	9.258	8.724	8.722	7.526	8.765	8.76	8.485
62	30	7.875	8.033	8.897	8.726	8.481	7.968	7.963	6.482	8.05	8.041	7.768
62	40	7.416	7.472	8.661	8.334	8.054	7.624	7.615	5.834	7.636	7.622	7.329
62	50	7.288	7.157	8.759	8.294	7.985	7.543	7.53	5.621	7.493	7.476	7.142
62	60	7.388	7.033	9.079	8.51	8.183	7.546	7.529	5.735	7.528	7.508	7.152
62	70	7.539	6.988	9.399	8.784	8.457	7.699	7.679	6.111	7.591	7.568	7.19
62	80	7.468	6.871	9.507	8.812	8.509	7.872	7.865	6.227	7.468	7.445	7.054
62	90	7.044	6.514	9.155	8.419	8.135	7.217	7.198	5.624	7.143	7.122	6.717
62	100	6.173	5.85	8.19	7.45	7.217	6.252	6.237	4.649	6.35	6.331	5.98
62	110	4.983	4.947	6.753	6.077	5.896	4.921	4.908	3.571	5.136	5.12	4.798
62	120	3.701	3.914	5.159	4.589	4.445	3.605	3.593	2.603	3.811	3.8	3.517
62	130	2.5	2.869	3.629	3.175	3.07	2.373	2.364	1.48	2.547	2.538	2.307
62	140	1.498	1.9	2.303	1.968	1.899	1.48	1.475	0.652	1.502	1.496	1.324
62	150	0.769	1.085	1.264	1.051	1.013	1.564	1.565	0.158	0.741	0.737	0.63
62	160	0.325	0.484	0.544	0.44	0.425	0.584	0.587	0	0.266	0.264	0.216
62	170	0.102	0.121	0.132	0.106	0.103	0	0	0.044	0.046	0.045	0.035
62	180	0	0	0	0	0	0.004	0.004	0.123	0	0	0
	median MAD		0.74	0.55	0.3	0.29	0.2	0.19	0.23	0.23	0.23	0.19
	MAD		0.94	0.55	0.37	0.34	0.25	0.25	0.28	0.3	0.3	0.22

[truncated: 15 more sheets: S11. S66x8, S12. WATER27, S13. PA, S14. G21IP, S15. G21EA, S16. Thiel's set, S17. CHNO (geo), S18. MGHBL9, S19. MGNHBL11, S20. CATIONS41, S21. C60, S22. C18, S23. 1b, S24. ExGeom (CC2 ref), S25. ExGeom (TDDFT ref)]
