# Supplementary material for: Artificial intelligence-enhanced quantum chemical method with broad applicability
Source: Nat Commun. 2021 Dec 2;12:7022. doi: 10.1038/s41467-021-27340-2 (PMC8640006; doi:10.1038/s41467-021-27340-2)
Supplement: Supplementary file 3 — Supplementary Data 2 [file 41467_2021_27340_MOESM3_ESM.zip]

Archive with 373 entries (369 files):
- CATIONS41/
- CATIONS41/1.xyz
- CATIONS41/10.xyz
- CATIONS41/11.xyz
- CATIONS41/12.xyz
- CATIONS41/13.xyz
- CATIONS41/14.xyz
- CATIONS41/15.xyz
- CATIONS41/16.xyz
- CATIONS41/17.xyz
- CATIONS41/18.xyz
- CATIONS41/19.xyz
- CATIONS41/2.xyz
- CATIONS41/20.xyz
- CATIONS41/21.xyz
- CATIONS41/22.xyz
- CATIONS41/23.xyz
- CATIONS41/24.xyz
- CATIONS41/25.xyz
- CATIONS41/26.xyz
- CATIONS41/27.xyz
- CATIONS41/28.xyz
- CATIONS41/29.xyz
- CATIONS41/3.xyz
- CATIONS41/4.xyz
- CATIONS41/5.xyz
- CATIONS41/6.xyz
- CATIONS41/7.xyz
- CATIONS41/8.xyz
- CATIONS41/9.xyz
- CHNO/
- CHNO/1.xyz
- CHNO/10.xyz
- CHNO/100.xyz
- CHNO/101.xyz
- CHNO/102.xyz
- CHNO/103.xyz
- CHNO/104.xyz
- CHNO/105.xyz
- CHNO/106.xyz
- CHNO/107.xyz
- CHNO/108.xyz
- CHNO/109.xyz
- CHNO/11.xyz
- CHNO/110.xyz
- CHNO/111.xyz
- CHNO/112.xyz
- CHNO/113.xyz
- CHNO/114.xyz
- CHNO/115.xyz
- CHNO/116.xyz
- CHNO/117.xyz
- CHNO/118.xyz
- CHNO/119.xyz
- CHNO/12.xyz
- CHNO/120.xyz
- CHNO/121.xyz
- CHNO/122.xyz
- CHNO/123.xyz
- CHNO/124.xyz
- CHNO/125.xyz
- CHNO/126.xyz
- CHNO/127.xyz
- CHNO/128.xyz
- CHNO/129.xyz
- CHNO/13.xyz
- CHNO/130.xyz
- CHNO/131.xyz
- CHNO/132.xyz
- CHNO/133.xyz
- CHNO/134.xyz
- CHNO/135.xyz
- CHNO/136.xyz
- CHNO/137.xyz
- CHNO/138.xyz
- CHNO/139.xyz
- CHNO/14.xyz
- CHNO/140.xyz
- CHNO/141.xyz
- CHNO/142.xyz
- CHNO/143.xyz
- CHNO/144.xyz
- CHNO/145.xyz
- CHNO/146.xyz
- CHNO/147.xyz
- CHNO/148.xyz
- CHNO/149.xyz
- CHNO/15.xyz
- CHNO/150.xyz
- CHNO/151.xyz
- CHNO/152.xyz
- CHNO/16.xyz
- CHNO/17.xyz
- CHNO/18.xyz
- CHNO/19.xyz
- CHNO/2.xyz
- CHNO/20.xyz
- CHNO/21.xyz
- CHNO/22.xyz
- CHNO/23.xyz
- CHNO/24.xyz
- CHNO/25.xyz
- CHNO/26.xyz
- CHNO/27.xyz
- CHNO/28.xyz
- CHNO/29.xyz
- CHNO/3.xyz
- CHNO/30.xyz
- CHNO/31.xyz
- CHNO/32.xyz
- CHNO/33.xyz
- CHNO/34.xyz
- CHNO/35.xyz
- CHNO/36.xyz
- CHNO/37.xyz
- CHNO/38.xyz
- CHNO/39.xyz
- CHNO/4.xyz
- CHNO/40.xyz
- CHNO/41.xyz
- CHNO/42.xyz
- CHNO/43.xyz
- CHNO/44.xyz
- CHNO/45.xyz
- CHNO/46.xyz
- CHNO/47.xyz
- CHNO/48.xyz
- CHNO/49.xyz
- CHNO/5.xyz
- CHNO/50.xyz
- CHNO/51.xyz
- CHNO/52.xyz
- CHNO/53.xyz
- CHNO/54.xyz
- CHNO/55.xyz
- CHNO/56.xyz
- CHNO/57.xyz
- CHNO/58.xyz
- CHNO/59.xyz
- CHNO/6.xyz
- CHNO/60.xyz
- CHNO/61.xyz
- CHNO/62.xyz
- CHNO/63.xyz
- CHNO/64.xyz
- CHNO/65.xyz
- CHNO/66.xyz
- CHNO/67.xyz
- CHNO/68.xyz
- CHNO/69.xyz
- CHNO/7.xyz
- CHNO/70.xyz
- CHNO/71.xyz
- CHNO/72.xyz
- CHNO/73.xyz
- CHNO/74.xyz
- CHNO/75.xyz
- CHNO/76.xyz
- CHNO/77.xyz
- CHNO/78.xyz
- CHNO/79.xyz
- CHNO/8.xyz
- CHNO/80.xyz
- CHNO/81.xyz
- CHNO/82.xyz
- CHNO/83.xyz
- CHNO/84.xyz
- CHNO/85.xyz
- CHNO/86.xyz
- CHNO/87.xyz
- CHNO/88.xyz
- CHNO/89.xyz
- CHNO/9.xyz
- CHNO/90.xyz
- CHNO/91.xyz
- CHNO/92.xyz
- CHNO/93.xyz
- CHNO/94.xyz
- CHNO/95.xyz
- CHNO/96.xyz
- CHNO/97.xyz
- CHNO/98.xyz
- CHNO/99.xyz
- ExGeom(CC2)/
- ExGeom(CC2)/1.xyz
- ExGeom(CC2)/10.xyz
- ExGeom(CC2)/11.xyz
- ExGeom(CC2)/12.xyz
- ExGeom(CC2)/13.xyz
- ExGeom(CC2)/14.xyz
- ExGeom(CC2)/15.xyz
- ExGeom(CC2)/16.xyz
- ExGeom(CC2)/17.xyz
- ExGeom(CC2)/18.xyz
- ExGeom(CC2)/19.xyz
- ExGeom(CC2)/2.xyz
- ExGeom(CC2)/20.xyz
- ExGeom(CC2)/21.xyz
- ExGeom(CC2)/22.xyz
- ExGeom(CC2)/23.xyz
- ExGeom(CC2)/24.xyz
- ExGeom(CC2)/25.xyz
- ExGeom(CC2)/26.xyz
- ExGeom(CC2)/27.xyz
- ExGeom(CC2)/28.xyz
- ExGeom(CC2)/29.xyz
- ExGeom(CC2)/3.xyz
- ExGeom(CC2)/30.xyz
- ExGeom(CC2)/31.xyz
- ExGeom(CC2)/32.xyz
- ExGeom(CC2)/33.xyz
- ExGeom(CC2)/34.xyz
- ExGeom(CC2)/35.xyz
- ExGeom(CC2)/36.xyz
- ExGeom(CC2)/37.xyz
- ExGeom(CC2)/38.xyz
- ExGeom(CC2)/39.xyz
- ExGeom(CC2)/4.xyz
- ExGeom(CC2)/40.xyz
- ExGeom(CC2)/41.xyz
- ExGeom(CC2)/42.xyz
- ExGeom(CC2)/43.xyz
- ExGeom(CC2)/44.xyz
- ExGeom(CC2)/45.xyz
- ExGeom(CC2)/46.xyz
- ExGeom(CC2)/47.xyz
- ExGeom(CC2)/48.xyz
- ExGeom(CC2)/49.xyz
- ExGeom(CC2)/5.xyz
- ExGeom(CC2)/50.xyz
- ExGeom(CC2)/51.xyz
- ExGeom(CC2)/52.xyz
- ExGeom(CC2)/53.xyz
- ExGeom(CC2)/54.xyz
- ExGeom(CC2)/55.xyz
- ExGeom(CC2)/56.xyz
- ExGeom(CC2)/57.xyz
- ExGeom(CC2)/58.xyz
- ExGeom(CC2)/59.xyz
- ExGeom(CC2)/6.xyz
- ExGeom(CC2)/60.xyz
- ExGeom(CC2)/61.xyz
- ExGeom(CC2)/62.xyz
- ExGeom(CC2)/63.xyz
- ExGeom(CC2)/64.xyz
- ExGeom(CC2)/65.xyz
- ExGeom(CC2)/66.xyz
- ExGeom(CC2)/67.xyz
- ExGeom(CC2)/68.xyz
- ExGeom(CC2)/69.xyz
- ExGeom(CC2)/7.xyz
- ExGeom(CC2)/70.xyz
- ExGeom(CC2)/71.xyz
- ExGeom(CC2)/72.xyz
- ExGeom(CC2)/73.xyz
- ExGeom(CC2)/74.xyz
- ExGeom(CC2)/75.xyz
- ExGeom(CC2)/76.xyz
- ExGeom(CC2)/77.xyz
- ExGeom(CC2)/78.xyz
- ExGeom(CC2)/79.xyz
- ExGeom(CC2)/8.xyz
- ExGeom(CC2)/80.xyz
- ExGeom(CC2)/81.xyz
- ExGeom(CC2)/82.xyz
- ExGeom(CC2)/83.xyz
- ExGeom(CC2)/84.xyz
- ExGeom(CC2)/85.xyz
- ExGeom(CC2)/86.xyz
- ExGeom(CC2)/87.xyz
- ExGeom(CC2)/88.xyz
- ExGeom(CC2)/89.xyz
- ExGeom(CC2)/9.xyz
- ExGeom(CC2)/90.xyz
- ExGeom(CC2)/91.xyz
- ExGeom(CC2)/92.xyz
- ExGeom(CC2)/93.xyz
- ExGeom(CC2)/94.xyz
- ExGeom(CC2)/95.xyz
- ExGeom(CC2)/96.xyz
- ExGeom(CC2)/97.xyz
- ExGeom(CC2)/98.xyz
- ExGeom(TDDFT)/
- ExGeom(TDDFT)/1.xyz
- ExGeom(TDDFT)/10.xyz
- ExGeom(TDDFT)/11.xyz
- ExGeom(TDDFT)/12.xyz
- ExGeom(TDDFT)/13.xyz
- ExGeom(TDDFT)/14.xyz
- ExGeom(TDDFT)/15.xyz
- ExGeom(TDDFT)/16.xyz
- ExGeom(TDDFT)/17.xyz
- ExGeom(TDDFT)/18.xyz
- ExGeom(TDDFT)/19.xyz
- ExGeom(TDDFT)/2.xyz
- ExGeom(TDDFT)/20.xyz
- ExGeom(TDDFT)/21.xyz
- ExGeom(TDDFT)/22.xyz
- ExGeom(TDDFT)/23.xyz
- ExGeom(TDDFT)/24.xyz
[truncated: 73 more entries]
