# Supplementary material for: Artificial intelligence-enhanced quantum chemical method with broad applicability
Source: Nat Commun. 2021 Dec 2;12:7022. doi: 10.1038/s41467-021-27340-2 (PMC8640006; doi:10.1038/s41467-021-27340-2)
Supplement: Supplementary file 3 — Supplementary Data 2 [file 41467_2021_27340_MOESM3_ESM.zip › CATIONS41/10.xyz]

9
C3H5+ (Allyl cation)
  99      0.00000      0.00000      0.00000
   6      1.00000      0.00000      0.00000
   6      1.68796      1.20603      0.00000
   6      1.68796     -1.20603      0.00000
   1      2.78286      1.22483      0.00000
   1      1.15217      2.15690     -0.00000
   1     -0.07721      0.00000     -0.00000
   1      2.78286     -1.22483      0.00000
   1      1.15217     -2.15690      0.00000
