# Supplementary material for: Artificial intelligence-enhanced quantum chemical method with broad applicability
Source: Nat Commun. 2021 Dec 2;12:7022. doi: 10.1038/s41467-021-27340-2 (PMC8640006; doi:10.1038/s41467-021-27340-2)
Supplement: Supplementary file 3 — Supplementary Data 2 [file 41467_2021_27340_MOESM3_ESM.zip › CATIONS41/11.xyz]

10
C3H7+(Isopropyl cation)
   6      0.00000      0.00000      0.00000
   6      1.45726      0.00000      0.00000
   6     -0.84116      1.18999      0.00000
   1     -0.50644     -0.97818     -0.00025
   1      1.89841      0.98855      0.00089
   1     -0.28852      2.12081      0.00078
   1      1.81984     -0.56044     -0.85565
   1      1.82009     -0.56225      0.85434
   1     -1.50958      1.16181      0.85445
   1     -1.50823      1.16256     -0.85555
