# Supplementary material for: Artificial intelligence-enhanced quantum chemical method with broad applicability
Source: Nat Commun. 2021 Dec 2;12:7022. doi: 10.1038/s41467-021-27340-2 (PMC8640006; doi:10.1038/s41467-021-27340-2)
Supplement: Supplementary file 3 — Supplementary Data 2 [file 41467_2021_27340_MOESM3_ESM.zip › CATIONS41/14.xyz]

6
CH2NH2+
   6      0.00000      0.00000      0.00000
   7      1.28450      0.00000      0.00000
   1      1.82925      0.85971      0.00000
   1     -0.53502      0.94513      0.00000
   1     -0.53502     -0.94513     -0.00000
   1      1.82925     -0.85971     -0.00000
