# Supplementary material for: Artificial intelligence-enhanced quantum chemical method with broad applicability
Source: Nat Commun. 2021 Dec 2;12:7022. doi: 10.1038/s41467-021-27340-2 (PMC8640006; doi:10.1038/s41467-021-27340-2)
Supplement: Supplementary file 3 — Supplementary Data 2 [file 41467_2021_27340_MOESM3_ESM.zip › CATIONS41/15.xyz]

6
NH4+
   7      0.00000      0.00000      0.00000
   1      1.02685      0.00000      0.00000
  99      1.52685      0.86603      0.00000
   1     -0.34228     -0.96812     -0.00000
   1     -0.34228      0.48406     -0.83842
   1     -0.34228      0.48406      0.83842
