# Supplementary material for: Artificial intelligence-enhanced quantum chemical method with broad applicability
Source: Nat Commun. 2021 Dec 2;12:7022. doi: 10.1038/s41467-021-27340-2 (PMC8640006; doi:10.1038/s41467-021-27340-2)
Supplement: Supplementary file 3 — Supplementary Data 2 [file 41467_2021_27340_MOESM3_ESM.zip › CATIONS41/16.xyz]

8
CH3NH3+
   7      0.00000      0.00000      0.00000
   6      1.51864      0.00000      0.00000
   1      1.88534      1.01640      0.00000
   1      1.88534     -0.50820      0.88023
   1      1.88534     -0.50820     -0.88023
   1     -0.36788     -0.95221     -0.00000
   1     -0.36788      0.47611     -0.82464
   1     -0.36788      0.47611      0.82464
