# Supplementary material for: Artificial intelligence-enhanced quantum chemical method with broad applicability
Source: Nat Commun. 2021 Dec 2;12:7022. doi: 10.1038/s41467-021-27340-2 (PMC8640006; doi:10.1038/s41467-021-27340-2)
Supplement: Supplementary file 3 — Supplementary Data 2 [file 41467_2021_27340_MOESM3_ESM.zip › CATIONS41/18.xyz]

15
C5H5NH+(Pyridinium cation)
   1      0.00000      0.00000      0.00000
   7      1.01345      0.00000      0.00000
   6      1.66090      1.18495      0.00000
   6      1.66090     -1.18495      0.00000
   6      3.04906      1.20770      0.00000
   6      3.04906     -1.20770      0.00000
  99      1.01345      0.00000      1.00000
   6      3.75237      0.00000      0.00000
  99      0.00000      0.00000     -0.99000
   1      1.05638      2.07797      0.00000
   1      1.05638     -2.07797      0.00000
   1      3.55497      2.15962      0.00000
   1      3.55497     -2.15962      0.00000
  99      3.75237      0.00000      1.00000
   1      4.83219      0.00000      0.00000
