# Supplementary material for: Artificial intelligence-enhanced quantum chemical method with broad applicability
Source: Nat Commun. 2021 Dec 2;12:7022. doi: 10.1038/s41467-021-27340-2 (PMC8640006; doi:10.1038/s41467-021-27340-2)
Supplement: Supplementary file 3 — Supplementary Data 2 [file 41467_2021_27340_MOESM3_ESM.zip › CATIONS41/22.xyz]

9
CH3CHOH+
   6      0.00000      0.00000      0.00000
   6      1.46377      0.00000      0.00000
   8      2.07114      1.12377      0.00000
   1      2.04269     -0.92723      0.00000
   1     -0.40236      1.00720      0.00000
  99     -0.53434     -0.84527      0.00000
   1     -0.35082     -0.55496     -0.86791
   1     -0.35082     -0.55496      0.86791
   1      3.03631      1.11414      0.00000
