# Supplementary material for: Artificial intelligence-enhanced quantum chemical method with broad applicability
Source: Nat Commun. 2021 Dec 2;12:7022. doi: 10.1038/s41467-021-27340-2 (PMC8640006; doi:10.1038/s41467-021-27340-2)
Supplement: Supplementary file 3 — Supplementary Data 2 [file 41467_2021_27340_MOESM3_ESM.zip › CATIONS41/23.xyz]

7
CH3CO+
   6      0.00000      0.00000      0.00000
   6      1.45799      0.00000      0.00000
  99      1.45799      1.00000      0.00000
   8      2.58425      0.00000     -0.00000
   1     -0.34896     -1.03371     -0.00000
   1     -0.34896      0.51686     -0.89522
   1     -0.34896      0.51686      0.89522
