# Supplementary material for: Artificial intelligence-enhanced quantum chemical method with broad applicability
Source: Nat Commun. 2021 Dec 2;12:7022. doi: 10.1038/s41467-021-27340-2 (PMC8640006; doi:10.1038/s41467-021-27340-2)
Supplement: Supplementary file 3 — Supplementary Data 2 [file 41467_2021_27340_MOESM3_ESM.zip › CATIONS41/24.xyz]

5
H3O+
  99      0.00000      0.00000      0.00000
   8      1.00000      0.00000      0.00000
   1      1.36888      0.90383      0.00000
   1      1.36888     -0.45191      0.78274
   1      1.36888     -0.45191     -0.78274
