# Supplementary material for: Artificial intelligence-enhanced quantum chemical method with broad applicability
Source: Nat Commun. 2021 Dec 2;12:7022. doi: 10.1038/s41467-021-27340-2 (PMC8640006; doi:10.1038/s41467-021-27340-2)
Supplement: Supplementary file 3 — Supplementary Data 2 [file 41467_2021_27340_MOESM3_ESM.zip › CATIONS41/25.xyz]

7
CH3OH2+
   8      0.00000      0.00000      0.00000
   6      1.51483      0.00000      0.00000
   1      1.88169      1.02030      0.00000
   1      1.78100     -0.55005      0.89513
   1      1.78100     -0.55005     -0.89513
   1     -0.38046      0.41880     -0.79364
   1     -0.38046      0.41880      0.79364
