# Supplementary material for: Artificial intelligence-enhanced quantum chemical method with broad applicability
Source: Nat Commun. 2021 Dec 2;12:7022. doi: 10.1038/s41467-021-27340-2 (PMC8640006; doi:10.1038/s41467-021-27340-2)
Supplement: Supplementary file 3 — Supplementary Data 2 [file 41467_2021_27340_MOESM3_ESM.zip › CATIONS41/3.xyz]

3
C2H+ triplet
   6      0.00000      0.00000      0.00000
   6      1.43764      0.00000      0.00000
   1      2.53363      0.00000      0.00000
