# Supplementary material for: Artificial intelligence-enhanced quantum chemical method with broad applicability
Source: Nat Commun. 2021 Dec 2;12:7022. doi: 10.1038/s41467-021-27340-2 (PMC8640006; doi:10.1038/s41467-021-27340-2)
Supplement: Supplementary file 3 — Supplementary Data 2 [file 41467_2021_27340_MOESM3_ESM.zip › CATIONS41/5.xyz]

7
C2H3+ nonclassical
  99      0.00000      0.00000      0.00000
   1      1.02548      0.00000      0.00000
  99      1.02548      1.00000      0.00000
   6      0.00000      0.60677      0.00000
   6      0.00000     -0.60677     -0.00000
   1     -0.02903      1.69388     -0.00000
   1     -0.02903     -1.69388     -0.00000
