# Supplementary material for: Artificial intelligence-enhanced quantum chemical method with broad applicability
Source: Nat Commun. 2021 Dec 2;12:7022. doi: 10.1038/s41467-021-27340-2 (PMC8640006; doi:10.1038/s41467-021-27340-2)
Supplement: Supplementary file 3 — Supplementary Data 2 [file 41467_2021_27340_MOESM3_ESM.zip › CATIONS41/7.xyz]

11
C2H5+nonclassical
  99      0.00000      0.00000      0.00000
   1      1.10355      0.00000      0.00000
  99      1.10355      1.00000      0.00000
   6      0.00000      0.70295      0.00000
   6      0.00000     -0.70295     -0.00000
  99     -0.00791      1.70292     -0.00000
  99     -0.00791     -1.70292     -0.00000
   1     -0.00436      1.25352     -0.93575
   1     -0.00436      1.25352      0.93575
   1     -0.00436     -1.25352     -0.93575
   1     -0.00436     -1.25352      0.93575
