# Supplementary material for: Artificial intelligence-enhanced quantum chemical method with broad applicability
Source: Nat Commun. 2021 Dec 2;12:7022. doi: 10.1038/s41467-021-27340-2 (PMC8640006; doi:10.1038/s41467-021-27340-2)
Supplement: Supplementary file 3 — Supplementary Data 2 [file 41467_2021_27340_MOESM3_ESM.zip › CHNO/10.xyz]

14
n-Butane
   6      0.00000      0.00000      0.00000
   6      1.52417      0.00000      0.00000
   6      2.10882      1.40724      0.00000
   6     -0.58465     -1.40724     -0.00000
   1     -0.35794      0.54922      0.87559
   1      1.88211     -0.54922     -0.87559
   1     -0.35794      0.54922     -0.87559
   1      1.88211     -0.54922      0.87559
   1      3.19893      1.38699      0.00000
   1     -1.67476     -1.38699     -0.00000
   1     -0.25798     -1.96255     -0.88157
   1      1.78215      1.96255      0.88157
   1     -0.25798     -1.96255      0.88157
   1      1.78215      1.96255     -0.88157
