# Supplementary material for: Artificial intelligence-enhanced quantum chemical method with broad applicability
Source: Nat Commun. 2021 Dec 2;12:7022. doi: 10.1038/s41467-021-27340-2 (PMC8640006; doi:10.1038/s41467-021-27340-2)
Supplement: Supplementary file 3 — Supplementary Data 2 [file 41467_2021_27340_MOESM3_ESM.zip › CHNO/100.xyz]

19
Diethylether
   8      0.00000      0.00000      0.00000
  99      5.00000      0.00000      0.00000
  99      5.00000      5.00000      0.00000
   6      0.78488      1.17209      0.00000
   6      0.78488     -1.17209     -0.00000
  99      5.77393     -1.50279     -0.00000
  99      5.77393      1.50279      0.00000
   6     -0.14242      2.36583     -0.00000
   6     -0.14242     -2.36583      0.00000
   1      1.43571      1.18409      0.88394
   1      1.43571      1.18409     -0.88394
   1      1.43571     -1.18409      0.88394
   1      1.43571     -1.18409     -0.88394
   1      0.43648      3.29021      0.00000
   1     -0.77875      2.35051     -0.88456
   1     -0.77875      2.35051      0.88456
   1      0.43648     -3.29021     -0.00000
   1     -0.77875     -2.35051      0.88456
   1     -0.77875     -2.35051     -0.88456
