# Supplementary material for: Artificial intelligence-enhanced quantum chemical method with broad applicability
Source: Nat Commun. 2021 Dec 2;12:7022. doi: 10.1038/s41467-021-27340-2 (PMC8640006; doi:10.1038/s41467-021-27340-2)
Supplement: Supplementary file 3 — Supplementary Data 2 [file 41467_2021_27340_MOESM3_ESM.zip › CHNO/101.xyz]

10
Oxirane
  99      0.00000      0.00000      0.00000
   8      1.00000      0.00000      0.00000
   6      2.22821      0.73105      0.00000
   6      2.22821     -0.73105      0.00000
  99      2.60305      1.65814      0.00000
  99      2.60305     -1.65814      0.00000
   1      2.44300      1.26230     -0.91887
   1      2.44300      1.26230      0.91887
   1      2.44300     -1.26230      0.91887
   1      2.44300     -1.26230     -0.91887
