# Supplementary material for: Artificial intelligence-enhanced quantum chemical method with broad applicability
Source: Nat Commun. 2021 Dec 2;12:7022. doi: 10.1038/s41467-021-27340-2 (PMC8640006; doi:10.1038/s41467-021-27340-2)
Supplement: Supplementary file 3 — Supplementary Data 2 [file 41467_2021_27340_MOESM3_ESM.zip › CHNO/102.xyz]

10
Furan
  99      0.00000      0.00000      0.00000
   8      1.00000      0.00000      0.00000
   6      1.81289      1.08979      0.00000
   6      1.81289     -1.08979      0.00000
   6      3.11775      0.71669      0.00000
   6      3.11775     -0.71669     -0.00000
   1      1.31697      2.04359      0.00000
   1      1.31697     -2.04359      0.00000
   1      3.96787      1.37762      0.00000
   1      3.96787     -1.37762     -0.00000
