# Supplementary material for: Artificial intelligence-enhanced quantum chemical method with broad applicability
Source: Nat Commun. 2021 Dec 2;12:7022. doi: 10.1038/s41467-021-27340-2 (PMC8640006; doi:10.1038/s41467-021-27340-2)
Supplement: Supplementary file 3 — Supplementary Data 2 [file 41467_2021_27340_MOESM3_ESM.zip › CHNO/103.xyz]

15
Phenol
   6      0.00000      0.00000      0.00000
   6      2.78668      0.00000      0.00000
  99      2.78668      1.00000      0.00000
  99      0.00000      1.00000      0.00000
   6      0.70090      1.20049      0.00000
   6      0.70642     -1.20122      0.00003
   6      2.09258      1.20639     -0.00002
   6      2.09590     -1.20979      0.00002
   1     -1.08031     -0.00194      0.00001
   1      0.16912      2.14229     -0.00000
   1      0.17236     -2.14245      0.00005
   1      2.63527      2.14535     -0.00001
   1      2.65537     -2.13530      0.00008
   8      4.15367     -0.05816      0.00001
   1      4.50092      0.83623     -0.00004
