# Supplementary material for: Artificial intelligence-enhanced quantum chemical method with broad applicability
Source: Nat Commun. 2021 Dec 2;12:7022. doi: 10.1038/s41467-021-27340-2 (PMC8640006; doi:10.1038/s41467-021-27340-2)
Supplement: Supplementary file 3 — Supplementary Data 2 [file 41467_2021_27340_MOESM3_ESM.zip › CHNO/104.xyz]

18
Anisole plan
   6      0.00000      0.00000      0.00000
   6      2.79552      0.00000      0.00000
  99      2.79552      1.00000      0.00000
  99      0.00000      1.00000      0.00000
   6      0.70468      1.19483      0.00000
   6      0.70453     -1.20328     -0.00000
   6      2.10219      1.21052      0.00000
   6      2.09043     -1.20804      0.00000
   1     -1.08061      0.00196      0.00000
   1      0.17022      2.13611     -0.00000
   1      0.17254     -2.14579     -0.00000
   1      2.62506      2.15605      0.00000
   1      2.65074     -2.13321      0.00000
   8      4.15424     -0.11299     -0.00000
   6      4.89506      1.09282     -0.00000
   1      5.94158      0.80185     -0.00000
   1      4.68305      1.68837     -0.89144
   1      4.68305      1.68837      0.89144
