# Supplementary material for: Artificial intelligence-enhanced quantum chemical method with broad applicability
Source: Nat Commun. 2021 Dec 2;12:7022. doi: 10.1038/s41467-021-27340-2 (PMC8640006; doi:10.1038/s41467-021-27340-2)
Supplement: Supplementary file 3 — Supplementary Data 2 [file 41467_2021_27340_MOESM3_ESM.zip › CHNO/105.xyz]

6
Hydrogen peroxide
   8      0.00000      0.00000      0.00000
   8      1.44979      0.00000      0.00000
  99      1.44979      1.00000      0.00000
  99      0.00000     -1.00000     -0.00000
   1     -0.16618     -0.78292     -0.53486
   1      1.61597      0.78292     -0.53486
