# Supplementary material for: Artificial intelligence-enhanced quantum chemical method with broad applicability
Source: Nat Commun. 2021 Dec 2;12:7022. doi: 10.1038/s41467-021-27340-2 (PMC8640006; doi:10.1038/s41467-021-27340-2)
Supplement: Supplementary file 3 — Supplementary Data 2 [file 41467_2021_27340_MOESM3_ESM.zip › CHNO/106.xyz]

12
Dimethylperoxide
   8      0.00000      0.00000      0.00000
   8      1.45751      0.00000      0.00000
  99      1.45751      1.00000      0.00000
  99      0.00000     -1.00000     -0.00000
   6      1.78822      1.37155      0.00000
   6     -0.33071     -1.37155     -0.00000
   1      2.87542      1.38864      0.00000
   1      1.40240      1.86659     -0.89149
   1      1.40240      1.86659      0.89149
   1     -1.41791     -1.38864     -0.00000
   1      0.05512     -1.86659     -0.89149
   1      0.05512     -1.86659      0.89149
