# Supplementary material for: Artificial intelligence-enhanced quantum chemical method with broad applicability
Source: Nat Commun. 2021 Dec 2;12:7022. doi: 10.1038/s41467-021-27340-2 (PMC8640006; doi:10.1038/s41467-021-27340-2)
Supplement: Supplementary file 3 — Supplementary Data 2 [file 41467_2021_27340_MOESM3_ESM.zip › CHNO/107.xyz]

18
Diethylperoxide
   8      0.00000      0.00000      0.00000
   8      1.44568      0.00000      0.00000
  99      1.44568      1.00000      0.00000
  99      0.00000     -1.00000     -0.00000
   6      1.78450      1.38341      0.00018
   6     -0.33883     -1.38341      0.00018
   6      3.29570      1.46512      0.00022
   1      1.35911      1.85516     -0.88740
   1      1.35903      1.85496      0.88782
   6     -1.85002     -1.46512      0.00022
   1      0.08657     -1.85516     -0.88740
   1      0.08665     -1.85496      0.88782
   1      3.59987      2.51239     -0.00013
   1     -2.15420     -2.51239     -0.00013
   1      3.70489      0.98294     -0.88762
   1     -2.25921     -0.98294     -0.88762
   1      3.70489      0.98350      0.88837
   1     -2.25921     -0.98350      0.88837
