# Supplementary material for: Artificial intelligence-enhanced quantum chemical method with broad applicability
Source: Nat Commun. 2021 Dec 2;12:7022. doi: 10.1038/s41467-021-27340-2 (PMC8640006; doi:10.1038/s41467-021-27340-2)
Supplement: Supplementary file 3 — Supplementary Data 2 [file 41467_2021_27340_MOESM3_ESM.zip › CHNO/11.xyz]

14
Isobutane
   1      0.00000      0.00000      0.00000
   6      1.09611      0.00000      0.00000
   6      1.57739      1.44748      0.00000
   6      1.57739     -0.72374      1.25356
   6      1.57739     -0.72374     -1.25356
   1      2.67055     -0.73986     -1.28147
   1      2.67055      1.47972      0.00000
   1      2.67055     -0.73986      1.28147
   1      1.22552     -0.22600     -2.15862
   1      1.22552      1.98242      0.88359
   1      1.22552     -1.75642      1.27503
   1      1.22552     -1.75642     -1.27503
   1      1.22552      1.98242     -0.88359
   1      1.22552     -0.22600      2.15862
