# Supplementary material for: Artificial intelligence-enhanced quantum chemical method with broad applicability
Source: Nat Commun. 2021 Dec 2;12:7022. doi: 10.1038/s41467-021-27340-2 (PMC8640006; doi:10.1038/s41467-021-27340-2)
Supplement: Supplementary file 3 — Supplementary Data 2 [file 41467_2021_27340_MOESM3_ESM.zip › CHNO/110.xyz]

9
Carbon suboxide
  99      0.00000      0.00000      0.00000
   6      2.00000      0.00000      0.00000
  99      2.00000      2.00000      0.00000
   6      3.28118      0.00000     -0.00000
   6      0.71882     -0.00000      0.00000
  99      3.28118      2.00000     -0.00000
  99      0.71882      2.00000      0.00000
   8      4.43655      0.00000     -0.00000
   8     -0.43655      0.00000      0.00000
