# Supplementary material for: Artificial intelligence-enhanced quantum chemical method with broad applicability
Source: Nat Commun. 2021 Dec 2;12:7022. doi: 10.1038/s41467-021-27340-2 (PMC8640006; doi:10.1038/s41467-021-27340-2)
Supplement: Supplementary file 3 — Supplementary Data 2 [file 41467_2021_27340_MOESM3_ESM.zip › CHNO/112.xyz]

8
Acetaldehyde free
   6      0.00000      0.00000      0.00000
   6      1.50038      0.00000      0.00000
   8      2.17931      0.99895      0.00000
   1      1.97981     -0.99707      0.00002
   1     -0.37331      1.02173      0.00017
  99     -0.56597     -0.82443     -0.00015
   1     -0.36029     -0.53699     -0.87843
   1     -0.36031     -0.53730      0.87824
