# Supplementary material for: Artificial intelligence-enhanced quantum chemical method with broad applicability
Source: Nat Commun. 2021 Dec 2;12:7022. doi: 10.1038/s41467-021-27340-2 (PMC8640006; doi:10.1038/s41467-021-27340-2)
Supplement: Supplementary file 3 — Supplementary Data 2 [file 41467_2021_27340_MOESM3_ESM.zip › CHNO/113.xyz]

11
Propionaldehyde ecl
   6      0.00000      0.00000      0.00000
   6      1.50440      0.00000      0.00000
   8      2.18599      0.99644      0.00000
   1      1.97988     -1.00001      0.00000
   6     -0.60757      1.39340      0.00000
  99     -0.47949     -0.87755     -0.00000
   1     -0.31670     -0.57962     -0.87285
   1     -0.31670     -0.57962      0.87285
   1     -1.69553      1.34165     -0.00000
   1     -0.28922      1.95276      0.87771
   1     -0.28922      1.95276     -0.87771
