# Supplementary material for: Artificial intelligence-enhanced quantum chemical method with broad applicability
Source: Nat Commun. 2021 Dec 2;12:7022. doi: 10.1038/s41467-021-27340-2 (PMC8640006; doi:10.1038/s41467-021-27340-2)
Supplement: Supplementary file 3 — Supplementary Data 2 [file 41467_2021_27340_MOESM3_ESM.zip › CHNO/114.xyz]

12
Acetone ecl
   8      0.00000      0.00000      0.00000
   6      1.21106      0.00000      0.00000
   6      2.00779      1.28609      0.00000
   6      2.00779     -1.28609      0.00000
  99      3.00611      1.34398      0.00000
  99      3.00611     -1.34398      0.00000
   1      1.32825      2.13482      0.00000
   1      2.65554      1.32366      0.87823
   1      2.65554      1.32366     -0.87823
   1      1.32825     -2.13482      0.00000
   1      2.65554     -1.32366     -0.87823
   1      2.65554     -1.32366      0.87823
