# Supplementary material for: Artificial intelligence-enhanced quantum chemical method with broad applicability
Source: Nat Commun. 2021 Dec 2;12:7022. doi: 10.1038/s41467-021-27340-2 (PMC8640006; doi:10.1038/s41467-021-27340-2)
Supplement: Supplementary file 3 — Supplementary Data 2 [file 41467_2021_27340_MOESM3_ESM.zip › CHNO/116.xyz]

8
Acrolein free
   6      0.00000      0.00000      0.00000
   6      1.33822      0.00000      0.00000
   6      2.07896      1.27088      0.00000
   8      3.28785      1.34347      0.00003
   1      1.45493      2.18343      0.00002
   1     -0.55218      0.93319     -0.00002
   1     -0.57207     -0.91791      0.00003
   1      1.91676     -0.91715      0.00004
