# Supplementary material for: Artificial intelligence-enhanced quantum chemical method with broad applicability
Source: Nat Commun. 2021 Dec 2;12:7022. doi: 10.1038/s41467-021-27340-2 (PMC8640006; doi:10.1038/s41467-021-27340-2)
Supplement: Supplementary file 3 — Supplementary Data 2 [file 41467_2021_27340_MOESM3_ESM.zip › CHNO/117.xyz]

8
Glyoxal
   6      0.00000      0.00000      0.00000
   6      1.52110      0.00000      0.00000
  99      1.52110      1.00000      0.00000
  99      1.00000     -0.00016     -0.00000
   8      2.14018     -1.03523     -0.00003
   8     -0.61908      1.03523     -0.00003
   1     -0.47058     -0.99554      0.00001
   1      1.99168      0.99554      0.00001
