# Supplementary material for: Artificial intelligence-enhanced quantum chemical method with broad applicability
Source: Nat Commun. 2021 Dec 2;12:7022. doi: 10.1038/s41467-021-27340-2 (PMC8640006; doi:10.1038/s41467-021-27340-2)
Supplement: Supplementary file 3 — Supplementary Data 2 [file 41467_2021_27340_MOESM3_ESM.zip › CHNO/118.xyz]

14
Biacetyl
   6      0.00000      0.00000      0.00000
   6      1.54429      0.00000      0.00000
  99      1.54429      1.00000      0.00000
  99      1.00000     -0.00002     -0.00000
   8      2.13435     -1.05773      0.00012
   8     -0.59006      1.05773      0.00012
   6     -0.66599     -1.34513     -0.00011
   6      2.21028      1.34513     -0.00011
   1     -1.74448     -1.21861     -0.00023
   1     -0.34565     -1.91380     -0.87249
   1     -0.34587     -1.91377      0.87238
   1      3.28877      1.21861     -0.00023
   1      1.88994      1.91380     -0.87249
   1      1.89016      1.91377      0.87238
