# Supplementary material for: Artificial intelligence-enhanced quantum chemical method with broad applicability
Source: Nat Commun. 2021 Dec 2;12:7022. doi: 10.1038/s41467-021-27340-2 (PMC8640006; doi:10.1038/s41467-021-27340-2)
Supplement: Supplementary file 3 — Supplementary Data 2 [file 41467_2021_27340_MOESM3_ESM.zip › CHNO/119.xyz]

17
Acetylacetone
   6      0.00000      0.00000      0.00000
  99      1.00000      0.00000      0.00000
  99      1.00000      1.00000      0.00000
   6      0.89452      1.23842      0.00000
   6      0.89452     -1.23842     -0.00000
   6      1.30985      1.76778      1.34671
   6      1.30985     -1.76778     -1.34671
   8      1.26854      1.72356     -1.04390
   8      1.26854     -1.72356      1.04390
   1      2.03075      2.57264      1.22092
   1      2.03075     -2.57264     -1.22092
   1      1.74031      0.95888      1.94058
   1      1.74031     -0.95888     -1.94058
   1      0.43462      2.13189      1.88884
   1      0.43462     -2.13189     -1.88884
   1     -0.61256      0.02776     -0.90042
   1     -0.61256     -0.02776      0.90042
