# Supplementary material for: Artificial intelligence-enhanced quantum chemical method with broad applicability
Source: Nat Commun. 2021 Dec 2;12:7022. doi: 10.1038/s41467-021-27340-2 (PMC8640006; doi:10.1038/s41467-021-27340-2)
Supplement: Supplementary file 3 — Supplementary Data 2 [file 41467_2021_27340_MOESM3_ESM.zip › CHNO/12.xyz]

12
But-1-ene H-ecl
   6      0.00000      0.00000      0.00000
   6      1.33450      0.00000      0.00000
   6      2.18145      1.23642      0.00000
   6      3.06922      1.31747      1.24170
   1      1.86850     -0.94730      0.02759
   1     -0.55476      0.93111     -0.01580
   1     -0.56939     -0.91938      0.01168
   1      1.53578      2.11556     -0.05933
   1      2.81238      1.24155     -0.89298
   1      3.70340      2.20424      1.21600
   1      3.71566      0.44072      1.30752
   1      2.46468      1.35605      2.14889
