# Supplementary material for: Artificial intelligence-enhanced quantum chemical method with broad applicability
Source: Nat Commun. 2021 Dec 2;12:7022. doi: 10.1038/s41467-021-27340-2 (PMC8640006; doi:10.1038/s41467-021-27340-2)
Supplement: Supplementary file 3 — Supplementary Data 2 [file 41467_2021_27340_MOESM3_ESM.zip › CHNO/120.xyz]

14
p-Quinone
   6      0.00000      0.00000      0.00000
   6      2.87549      0.00000      0.00000
  99      2.87549      1.00000      0.00000
  99      0.00000      1.00000      0.00000
   6      0.76830      1.26919      0.00000
   6      0.76830     -1.26919     -0.00000
   6      2.10718      1.26919      0.00000
   6      2.10718     -1.26919      0.00000
   8     -1.21722      0.00000      0.00000
   1      0.18743      2.18235     -0.00000
   1      0.18743     -2.18235     -0.00000
   1      2.68805      2.18235      0.00000
   1      2.68805     -2.18235      0.00000
   8      4.09270      0.00000     -0.00000
