# Supplementary material for: Artificial intelligence-enhanced quantum chemical method with broad applicability
Source: Nat Commun. 2021 Dec 2;12:7022. doi: 10.1038/s41467-021-27340-2 (PMC8640006; doi:10.1038/s41467-021-27340-2)
Supplement: Supplementary file 3 — Supplementary Data 2 [file 41467_2021_27340_MOESM3_ESM.zip › CHNO/121.xyz]

16
Benzaldehyde
   6      0.00000      0.00000      0.00000
   6      2.78201      0.00000      0.00000
  99      2.78201      1.00000      0.00000
  99      0.00000      1.00000      0.00000
   6      0.69694      1.20839      0.00000
   6      0.69246     -1.20897      0.00000
   6      2.08543      1.21350     -0.00000
   6      2.08448     -1.20650     -0.00000
   1     -1.08236      0.00160     -0.00000
   1      0.15461      2.14465      0.00000
   1      0.15339     -2.14633      0.00000
   1      2.64761      2.13693     -0.00000
   1      2.63251     -2.14207     -0.00000
   6      4.26096     -0.01612      0.00000
   8      4.95712      0.97601     -0.00000
   1      4.71485     -1.02539      0.00000
