# Supplementary material for: Artificial intelligence-enhanced quantum chemical method with broad applicability
Source: Nat Commun. 2021 Dec 2;12:7022. doi: 10.1038/s41467-021-27340-2 (PMC8640006; doi:10.1038/s41467-021-27340-2)
Supplement: Supplementary file 3 — Supplementary Data 2 [file 41467_2021_27340_MOESM3_ESM.zip › CHNO/123.xyz]

8
Acetic acid stag (Z)
   6      0.00000      0.00000      0.00000
   6      1.50021      0.00000      0.00000
   8      2.20869      0.97218      0.00000
   8      1.99465     -1.25880      0.00000
   1      2.95616     -1.16756      0.00000
   1     -0.36255      1.02295      0.00000
   1     -0.36261     -0.53093      0.87882
   1     -0.36261     -0.53093     -0.87882
