# Supplementary material for: Artificial intelligence-enhanced quantum chemical method with broad applicability
Source: Nat Commun. 2021 Dec 2;12:7022. doi: 10.1038/s41467-021-27340-2 (PMC8640006; doi:10.1038/s41467-021-27340-2)
Supplement: Supplementary file 3 — Supplementary Data 2 [file 41467_2021_27340_MOESM3_ESM.zip › CHNO/124.xyz]

12
Propionic acid C-ecl
   6      0.00000      0.00000      0.00000
   6      1.50469      0.00000      0.00000
   8      2.21857      0.96876      0.00000
   8      1.99046     -1.26394      0.00000
   1      2.95231     -1.18361      0.00000
   6     -0.58538      1.40456      0.00000
  99     -0.59763     -0.80178     -0.00000
   1     -0.32403     -0.56945     -0.87358
   1     -0.32403     -0.56945      0.87358
   1     -1.67317      1.35731     -0.00000
   1     -0.26207      1.95971      0.87848
   1     -0.26207      1.95971     -0.87848
