# Supplementary material for: Artificial intelligence-enhanced quantum chemical method with broad applicability
Source: Nat Commun. 2021 Dec 2;12:7022. doi: 10.1038/s41467-021-27340-2 (PMC8640006; doi:10.1038/s41467-021-27340-2)
Supplement: Supplementary file 3 — Supplementary Data 2 [file 41467_2021_27340_MOESM3_ESM.zip › CHNO/125.xyz]

10
Oxalic acid 4-ring
  99      0.00000      0.00000      0.00000
  99      1.00000      0.00000      0.00000
   6      0.00000      0.76474      0.00000
   6      0.00000     -0.76474     -0.00000
   8      0.99275      1.43427      0.00000
   8     -0.99275     -1.43427     -0.00000
   8     -1.24831      1.23219     -0.00000
   8      1.24831     -1.23219     -0.00000
   1     -1.17322      2.19482     -0.00000
   1      1.17322     -2.19482     -0.00000
