# Supplementary material for: Artificial intelligence-enhanced quantum chemical method with broad applicability
Source: Nat Commun. 2021 Dec 2;12:7022. doi: 10.1038/s41467-021-27340-2 (PMC8640006; doi:10.1038/s41467-021-27340-2)
Supplement: Supplementary file 3 — Supplementary Data 2 [file 41467_2021_27340_MOESM3_ESM.zip › CHNO/126.xyz]

17
Benzoic acid
   6      0.00000      0.00000      0.00000
   6      2.77828      0.00000      0.00000
  99      2.77828      1.00000      0.00000
  99      0.00000      1.00000      0.00000
   6      0.69509      1.20855      0.00000
   6      0.69431     -1.20909     -0.00000
   6      2.08540      1.21255     -0.00000
   6      2.08296     -1.21104     -0.00000
   1     -1.08228      0.00046     -0.00000
   1      0.15211      2.14451     -0.00000
   1      0.15351     -2.14611      0.00000
   1      2.63909      2.14105     -0.00000
   1      2.64588     -2.13418     -0.00000
   6      4.26297     -0.05391      0.00000
   8      4.82797      1.17515      0.00000
   8      4.91985     -1.06534     -0.00000
   1      5.78166      1.03002      0.00000
