# Supplementary material for: Artificial intelligence-enhanced quantum chemical method with broad applicability
Source: Nat Commun. 2021 Dec 2;12:7022. doi: 10.1038/s41467-021-27340-2 (PMC8640006; doi:10.1038/s41467-021-27340-2)
Supplement: Supplementary file 3 — Supplementary Data 2 [file 41467_2021_27340_MOESM3_ESM.zip › CHNO/127.xyz]

9
Methyl formiate (Z)
   8      0.00000      0.00000      0.00000
   6      1.20071      0.00000      0.00000
   8      1.97446      1.08847      0.00000
   6      1.24219      2.32261      0.00000
   1      1.82820     -0.89587      0.00000
   1      1.98885      3.10759      0.00000
  99      0.24720      2.42259      0.00000
   1      0.61581      2.38555     -0.88632
   1      0.61581      2.38555      0.88632
