# Supplementary material for: Artificial intelligence-enhanced quantum chemical method with broad applicability
Source: Nat Commun. 2021 Dec 2;12:7022. doi: 10.1038/s41467-021-27340-2 (PMC8640006; doi:10.1038/s41467-021-27340-2)
Supplement: Supplementary file 3 — Supplementary Data 2 [file 41467_2021_27340_MOESM3_ESM.zip › CHNO/128.xyz]

12
Methyl acetate ecl (Z)
   6      0.00000      0.00000      0.00000
   6      1.50207      0.00000      0.00000
   8      2.21472      0.97032      0.00000
   8      1.97919     -1.26059      0.00000
   6      3.41086     -1.33732      0.00000
   1     -0.36361      1.02294      0.00000
  99     -0.59763     -0.80178     -0.00000
   1     -0.36136     -0.53180     -0.87934
   1     -0.36136     -0.53180      0.87934
   1      3.64753     -2.39610      0.00000
   1      3.81633     -0.85413     -0.88608
   1      3.81633     -0.85413      0.88608
