# Supplementary material for: Artificial intelligence-enhanced quantum chemical method with broad applicability
Source: Nat Commun. 2021 Dec 2;12:7022. doi: 10.1038/s41467-021-27340-2 (PMC8640006; doi:10.1038/s41467-021-27340-2)
Supplement: Supplementary file 3 — Supplementary Data 2 [file 41467_2021_27340_MOESM3_ESM.zip › CHNO/129.xyz]

15
Acetic anhydride ecl
   8      0.00000      0.00000      0.00000
  99      1.00000      0.00000      0.00000
  99      1.00000      1.00000      0.00000
   6      0.70687      1.19087      0.00000
   6      0.70687     -1.19087     -0.00000
   6     -0.13758      2.27695     -0.59063
   6     -0.13758     -2.27695      0.59063
   8      1.79481      1.30156      0.47457
   8      1.79481     -1.30156     -0.47457
   1      0.38403      3.22498     -0.50004
   1      0.38403     -3.22498      0.50004
   1     -1.09565      2.31512     -0.07471
   1     -1.09565     -2.31512      0.07471
   1     -0.33014      2.04993     -1.63900
   1     -0.33014     -2.04993      1.63900
