# Supplementary material for: Artificial intelligence-enhanced quantum chemical method with broad applicability
Source: Nat Commun. 2021 Dec 2;12:7022. doi: 10.1038/s41467-021-27340-2 (PMC8640006; doi:10.1038/s41467-021-27340-2)
Supplement: Supplementary file 3 — Supplementary Data 2 [file 41467_2021_27340_MOESM3_ESM.zip › CHNO/13.xyz]

12
trans-2-Butene
   6      0.00000      0.00000      0.00000
   6      1.33445      0.00000      0.00000
   6     -0.85245      1.23292      0.00000
   6      2.18690     -1.23292      0.00000
   1     -0.52009     -0.95565      0.00000
   1      1.85453      0.95565      0.00000
   1      1.56962     -2.13296      0.00000
   1     -0.23517      2.13296      0.00000
   1      2.83559     -1.25980     -0.87782
   1     -1.50114      1.25980     -0.87782
   1      2.83559     -1.25980      0.87782
   1     -1.50114      1.25980      0.87782
