# Supplementary material for: Artificial intelligence-enhanced quantum chemical method with broad applicability
Source: Nat Commun. 2021 Dec 2;12:7022. doi: 10.1038/s41467-021-27340-2 (PMC8640006; doi:10.1038/s41467-021-27340-2)
Supplement: Supplementary file 3 — Supplementary Data 2 [file 41467_2021_27340_MOESM3_ESM.zip › CHNO/130.xyz]

10
Maleic anhydride
  99      0.00000      0.00000      0.00000
   8      1.00000      0.00000      0.00000
   6      1.80520      1.12396      0.00000
   6      1.80520     -1.12396      0.00000
   6      3.22243      0.66623      0.00000
   6      3.22243     -0.66623     -0.00000
   8      1.36551      2.22873      0.00000
   8      1.36551     -2.22873      0.00000
   1      4.04763      1.35913      0.00000
   1      4.04763     -1.35913      0.00000
