# Supplementary material for: Artificial intelligence-enhanced quantum chemical method with broad applicability
Source: Nat Commun. 2021 Dec 2;12:7022. doi: 10.1038/s41467-021-27340-2 (PMC8640006; doi:10.1038/s41467-021-27340-2)
Supplement: Supplementary file 3 — Supplementary Data 2 [file 41467_2021_27340_MOESM3_ESM.zip › CHNO/131.xyz]

6
Formamide
   7      0.00000      0.00000      0.00000
   6      1.35741      0.00000      0.00000
   8      2.04730      0.99505      0.00000
   1      1.77921     -1.01629      0.00433
   1     -0.49161      0.87566     -0.02074
   1     -0.51566     -0.85855     -0.02350
