# Supplementary material for: Artificial intelligence-enhanced quantum chemical method with broad applicability
Source: Nat Commun. 2021 Dec 2;12:7022. doi: 10.1038/s41467-021-27340-2 (PMC8640006; doi:10.1038/s41467-021-27340-2)
Supplement: Supplementary file 3 — Supplementary Data 2 [file 41467_2021_27340_MOESM3_ESM.zip › CHNO/132.xyz]

12
Dimethylformamide
   7      0.00000      0.00000      0.00000
   6      1.35219      0.00000      0.00000
   8      2.05403      0.99319      0.00000
   6     -0.73047      1.24848      0.00001
   1      1.76772     -1.01892      0.00001
   6     -0.75926     -1.22814     -0.00003
   1     -0.00890      2.05907      0.00006
   1     -1.36520      1.31778     -0.88625
   1     -1.36527      1.31772      0.88622
   1     -0.07536     -2.07498     -0.00005
   1     -1.39682     -1.29431      0.88491
   1     -1.39682     -1.29427     -0.88497
