# Supplementary material for: Artificial intelligence-enhanced quantum chemical method with broad applicability
Source: Nat Commun. 2021 Dec 2;12:7022. doi: 10.1038/s41467-021-27340-2 (PMC8640006; doi:10.1038/s41467-021-27340-2)
Supplement: Supplementary file 3 — Supplementary Data 2 [file 41467_2021_27340_MOESM3_ESM.zip › CHNO/134.xyz]

8
Dinitrotetroxide free
  99      0.00000      0.00000      0.00000
  99      1.00000      0.00000      0.00000
   7      0.00000      0.82273      0.00000
   7      0.00000     -0.82273     -0.00000
   8      0.00000      1.29178     -1.09621
   8      0.00000     -1.29178      1.09621
   8     -0.00000     -1.29178     -1.09621
   8     -0.00000      1.29178      1.09621
