# Supplementary material for: Artificial intelligence-enhanced quantum chemical method with broad applicability
Source: Nat Commun. 2021 Dec 2;12:7022. doi: 10.1038/s41467-021-27340-2 (PMC8640006; doi:10.1038/s41467-021-27340-2)
Supplement: Supplementary file 3 — Supplementary Data 2 [file 41467_2021_27340_MOESM3_ESM.zip › CHNO/137.xyz]

7
Methylnitrite
   8      0.00000      0.00000      0.00000
   6      1.43184      0.00000      0.00000
   1      1.72411      1.04568      0.00000
   1      1.81686     -0.49120      0.89370
   1      1.81686     -0.49120     -0.89370
   7     -0.46652     -1.32562     -0.00000
   8     -1.64005     -1.35445     -0.00000
