# Supplementary material for: Artificial intelligence-enhanced quantum chemical method with broad applicability
Source: Nat Commun. 2021 Dec 2;12:7022. doi: 10.1038/s41467-021-27340-2 (PMC8640006; doi:10.1038/s41467-021-27340-2)
Supplement: Supplementary file 3 — Supplementary Data 2 [file 41467_2021_27340_MOESM3_ESM.zip › CHNO/138.xyz]

7
Nitromethane
   7      0.00000      0.00000      0.00000
   6      1.48384      0.00000      0.00000
   1      1.79639      1.03737      0.00000
   1      1.81239     -0.50205      0.90404
   1      1.81239     -0.50205     -0.90404
   8     -0.55724      0.01802     -1.08478
   8     -0.55724      0.01802      1.08478
