# Supplementary material for: Artificial intelligence-enhanced quantum chemical method with broad applicability
Source: Nat Commun. 2021 Dec 2;12:7022. doi: 10.1038/s41467-021-27340-2 (PMC8640006; doi:10.1038/s41467-021-27340-2)
Supplement: Supplementary file 3 — Supplementary Data 2 [file 41467_2021_27340_MOESM3_ESM.zip › CHNO/139.xyz]

12
1,3-gauche-Butadiene
  99      0.00000      0.00000      0.00000
  99      1.00000      0.00000      0.00000
   6      1.00000      0.73363      0.00000
   6      1.00000     -0.73363      0.00000
   6      2.06105      1.49860     -0.28757
   6      2.06105     -1.49860      0.28757
   1      3.01115      1.06610     -0.57333
   1      1.99366      2.57808     -0.26387
   1      0.05904      1.21659      0.24371
   1      0.05904     -1.21659     -0.24371
   1      1.99366     -2.57808      0.26387
   1      3.01115     -1.06610      0.57333
