# Supplementary material for: Artificial intelligence-enhanced quantum chemical method with broad applicability
Source: Nat Commun. 2021 Dec 2;12:7022. doi: 10.1038/s41467-021-27340-2 (PMC8640006; doi:10.1038/s41467-021-27340-2)
Supplement: Supplementary file 3 — Supplementary Data 2 [file 41467_2021_27340_MOESM3_ESM.zip › CHNO/14.xyz]

12
cis-2-Butene
   6      0.00000      0.00000      0.00000
   6      1.33978      0.00000      0.00000
   6     -0.89426      1.20386      0.00000
   6      2.23403      1.20386      0.00000
   1     -0.50114     -0.96515     -0.00000
   1      1.84091     -0.96515      0.00000
   1     -0.33450      2.13775      0.00000
   1      1.67428      2.13775      0.00000
   1     -1.54468      1.19973      0.87824
   1      2.88445      1.19973      0.87824
   1     -1.54468      1.19973     -0.87824
   1      2.88445      1.19973     -0.87824
