# Supplementary material for: Artificial intelligence-enhanced quantum chemical method with broad applicability
Source: Nat Commun. 2021 Dec 2;12:7022. doi: 10.1038/s41467-021-27340-2 (PMC8640006; doi:10.1038/s41467-021-27340-2)
Supplement: Supplementary file 3 — Supplementary Data 2 [file 41467_2021_27340_MOESM3_ESM.zip › CHNO/140.xyz]

10
Diacetylene
   6      0.00000      0.00000      0.00000
   6      1.21045      0.00000      0.00000
  99      1.21045      1.00000      0.00000
   6      2.58717      0.00000     -0.00000
  99      2.58717     -1.00000     -0.00000
   6      3.79762      0.00000     -0.00000
  99      3.79762      1.00000     -0.00000
   1      4.86053      0.00000     -0.00000
  99      0.00000     -1.00000     -0.00000
   1     -1.06291     -0.00000     -0.00000
