# Supplementary material for: Artificial intelligence-enhanced quantum chemical method with broad applicability
Source: Nat Commun. 2021 Dec 2;12:7022. doi: 10.1038/s41467-021-27340-2 (PMC8640006; doi:10.1038/s41467-021-27340-2)
Supplement: Supplementary file 3 — Supplementary Data 2 [file 41467_2021_27340_MOESM3_ESM.zip › CHNO/141.xyz]

15
Fulvene
   6      0.00000      0.00000      0.00000
  99      0.73779      0.00000      0.00000
  99      0.73779      1.00000      0.00000
   6      1.47559      0.00000     -0.00000
   6      1.91311      1.28016     -0.00000
   6     -0.43752      1.28016      0.00000
   6      0.73779      2.15963      0.00000
  99      1.73779      2.15963     -0.00000
   6      0.73779      3.50445      0.00000
   1      1.66395      4.06702      0.00000
   1     -0.18836      4.06702      0.00000
   1      2.09065     -0.88808     -0.00000
   1     -0.61506     -0.88808     -0.00000
   1      2.93416      1.62504     -0.00000
   1     -1.45858      1.62504     -0.00000
