# Supplementary material for: Artificial intelligence-enhanced quantum chemical method with broad applicability
Source: Nat Commun. 2021 Dec 2;12:7022. doi: 10.1038/s41467-021-27340-2 (PMC8640006; doi:10.1038/s41467-021-27340-2)
Supplement: Supplementary file 3 — Supplementary Data 2 [file 41467_2021_27340_MOESM3_ESM.zip › CHNO/142.xyz]

21
Cyclohexane twist   (AMP)
  99      0.00000      0.00000      0.00000
   6      1.51633      0.00000      0.00000
  99      0.00000      1.00000      0.00000
  99      0.00000     -1.00000     -0.00000
   6     -1.51633      0.00000      0.00000
   6      0.65328     -1.21137      0.39353
   6      0.65328      1.21137     -0.39353
   6     -0.65328     -1.21137     -0.39353
   6     -0.65328      1.21137      0.39353
   1      2.16690      0.26417      0.83671
   1      2.16690     -0.26417     -0.83671
   1     -2.16690      0.26417     -0.83671
   1     -2.16690     -0.26417      0.83671
   1      0.41846     -1.17058      1.46172
   1      1.20919     -2.13729      0.23125
   1      0.41846      1.17058     -1.46172
   1      1.20919      2.13729     -0.23125
   1     -0.41846     -1.17058     -1.46172
   1     -1.20919     -2.13729     -0.23125
   1     -0.41846      1.17058      1.46172
   1     -1.20919      2.13729      0.23125
