# Supplementary material for: Artificial intelligence-enhanced quantum chemical method with broad applicability
Source: Nat Commun. 2021 Dec 2;12:7022. doi: 10.1038/s41467-021-27340-2 (PMC8640006; doi:10.1038/s41467-021-27340-2)
Supplement: Supplementary file 3 — Supplementary Data 2 [file 41467_2021_27340_MOESM3_ESM.zip › CHNO/143.xyz]

13
Bicyclo[2.1.0]pentene
  99      0.00000      0.00000      0.00000
  99      1.51267      0.00000      0.00000
   6      1.51267      0.76661      0.00000
   6      0.00000      0.67005      0.00000
   6      0.00000     -0.67005     -0.00000
   6      1.51267     -0.76661      0.00000
   6      2.04967      0.00000      1.18481
   1      1.47192     -0.00000      2.10810
   1      3.12902      0.00000      1.30204
   1      2.12533      1.42674     -0.59174
   1      2.12533     -1.42674     -0.59174
   1     -0.77355      1.42550      0.06325
   1     -0.77355     -1.42550      0.06325
