# Supplementary material for: Artificial intelligence-enhanced quantum chemical method with broad applicability
Source: Nat Commun. 2021 Dec 2;12:7022. doi: 10.1038/s41467-021-27340-2 (PMC8640006; doi:10.1038/s41467-021-27340-2)
Supplement: Supplementary file 3 — Supplementary Data 2 [file 41467_2021_27340_MOESM3_ESM.zip › CHNO/144.xyz]

8
Cyanoacetylene
   6      0.00000      0.00000      0.00000
   6      1.20713      0.00000      0.00000
  99      0.00000      1.00000      0.00000
  99      1.20713      1.00000      0.00000
   1     -1.06474      0.00000      0.00000
   6      2.58847      0.00000     -0.00000
  99      2.58847      1.00000     -0.00000
   7      3.74976      0.00000     -0.00000
