# Supplementary material for: Artificial intelligence-enhanced quantum chemical method with broad applicability
Source: Nat Commun. 2021 Dec 2;12:7022. doi: 10.1038/s41467-021-27340-2 (PMC8640006; doi:10.1038/s41467-021-27340-2)
Supplement: Supplementary file 3 — Supplementary Data 2 [file 41467_2021_27340_MOESM3_ESM.zip › CHNO/145.xyz]

12
Azomethane
   7      0.00000      0.00000      0.00000
   7      1.25274      0.00000      0.00000
  99      1.25274      1.00000      0.00000
  99      0.00000     -1.00000     -0.00000
   6      1.76696      1.36842      0.00000
   6     -0.51422     -1.36842     -0.00000
   1      2.85518      1.33062      0.00000
   1      1.41266      1.89862      0.88399
   1      1.41266      1.89862     -0.88399
   1     -1.60245     -1.33062     -0.00000
   1     -0.15992     -1.89862      0.88399
   1     -0.15992     -1.89862     -0.88399
