# Supplementary material for: Artificial intelligence-enhanced quantum chemical method with broad applicability
Source: Nat Commun. 2021 Dec 2;12:7022. doi: 10.1038/s41467-021-27340-2 (PMC8640006; doi:10.1038/s41467-021-27340-2)
Supplement: Supplementary file 3 — Supplementary Data 2 [file 41467_2021_27340_MOESM3_ESM.zip › CHNO/146.xyz]

6
Diazomethane
   6      0.00000      0.00000      0.00000
   7      1.29731      0.00000      0.00000
   1     -0.48584      0.94435      0.00000
   1     -0.48584     -0.94435     -0.00000
  99      1.29731      1.00000      0.00000
   7      2.43364      0.00000     -0.00000
