# Supplementary material for: Artificial intelligence-enhanced quantum chemical method with broad applicability
Source: Nat Commun. 2021 Dec 2;12:7022. doi: 10.1038/s41467-021-27340-2 (PMC8640006; doi:10.1038/s41467-021-27340-2)
Supplement: Supplementary file 3 — Supplementary Data 2 [file 41467_2021_27340_MOESM3_ESM.zip › CHNO/147.xyz]

8
Methylazide
   7      0.00000      0.00000      0.00000
   7      1.13317      0.00000      0.00000
  99      1.13317      1.00000      0.00000
   7      2.36652      0.15941     -0.00000
   6      3.09669     -1.11325     -0.00000
   1      4.15385     -0.87058     -0.00000
   1      2.86562     -1.70209     -0.89340
   1      2.86562     -1.70209      0.89340
