# Supplementary material for: Artificial intelligence-enhanced quantum chemical method with broad applicability
Source: Nat Commun. 2021 Dec 2;12:7022. doi: 10.1038/s41467-021-27340-2 (PMC8640006; doi:10.1038/s41467-021-27340-2)
Supplement: Supplementary file 3 — Supplementary Data 2 [file 41467_2021_27340_MOESM3_ESM.zip › CHNO/148.xyz]

10
Cyclopropanone
   8      0.00000      0.00000      0.00000
   6      1.19756      0.00000      0.00000
   6      2.43468      0.77812      0.00000
   6      2.43468     -0.77812      0.00000
  99      2.97422      1.62008      0.00000
  99      2.97422     -1.62008      0.00000
   1      2.74625      1.26433     -0.91156
   1      2.74625      1.26433      0.91156
   1      2.74625     -1.26433      0.91156
   1      2.74625     -1.26433     -0.91156
