# Supplementary material for: Artificial intelligence-enhanced quantum chemical method with broad applicability
Source: Nat Commun. 2021 Dec 2;12:7022. doi: 10.1038/s41467-021-27340-2 (PMC8640006; doi:10.1038/s41467-021-27340-2)
Supplement: Supplementary file 3 — Supplementary Data 2 [file 41467_2021_27340_MOESM3_ESM.zip › CHNO/149.xyz]

8
Acrolein s-cis
   6      0.00000      0.00000      0.00000
   6      1.33833      0.00000      0.00000
   6      2.10367      1.26955      0.00000
   8      1.59171      2.36812      0.00000
   1      3.20110      1.16605      0.00000
   1     -0.54069      0.93698      0.00000
   1     -0.56684     -0.92109     -0.00000
   1      1.90120     -0.92669      0.00000
