# Supplementary material for: Artificial intelligence-enhanced quantum chemical method with broad applicability
Source: Nat Commun. 2021 Dec 2;12:7022. doi: 10.1038/s41467-021-27340-2 (PMC8640006; doi:10.1038/s41467-021-27340-2)
Supplement: Supplementary file 3 — Supplementary Data 2 [file 41467_2021_27340_MOESM3_ESM.zip › CHNO/15.xyz]

12
Isobutene
   6      0.00000      0.00000      0.00000
   6      1.33617      0.00000      0.00000
   6     -0.80036      1.27408      0.00000
   6     -0.80036     -1.27408     -0.00000
   1      1.89705      0.92628      0.00000
   1      1.89705     -0.92628      0.00000
   1     -0.14767      2.14724      0.00000
   1     -0.14767     -2.14724     -0.00000
   1     -1.44924      1.32376      0.87747
   1     -1.44924     -1.32376      0.87747
   1     -1.44924      1.32376     -0.87747
   1     -1.44924     -1.32376     -0.87747
