# Supplementary material for: Artificial intelligence-enhanced quantum chemical method with broad applicability
Source: Nat Commun. 2021 Dec 2;12:7022. doi: 10.1038/s41467-021-27340-2 (PMC8640006; doi:10.1038/s41467-021-27340-2)
Supplement: Supplementary file 3 — Supplementary Data 2 [file 41467_2021_27340_MOESM3_ESM.zip › CHNO/151.xyz]

6
trans-Glyoxal
   6      0.00000      0.00000      0.00000
   6      1.52110      0.00000      0.00000
   8      2.14018      1.03522      0.00000
   8     -0.61908     -1.03522     -0.00000
   1     -0.47058      0.99554      0.00000
   1      1.99168     -0.99554      0.00000
