# Supplementary material for: Artificial intelligence-enhanced quantum chemical method with broad applicability
Source: Nat Commun. 2021 Dec 2;12:7022. doi: 10.1038/s41467-021-27340-2 (PMC8640006; doi:10.1038/s41467-021-27340-2)
Supplement: Supplementary file 3 — Supplementary Data 2 [file 41467_2021_27340_MOESM3_ESM.zip › CHNO/152.xyz]

8
Nitrylamide                   
 7              0.00000     0.00000     0.00000
 7              1.37122     0.00000     0.00000
99              1.37122     1.00000     0.00000
 8              1.91226    -0.01616     1.08727
 8              1.91226    -0.01616    -1.08727
99             -0.38247     0.33262     0.00000
 1             -0.38247     0.33262    -0.86781
 1             -0.38247     0.33262     0.86781
