# Supplementary material for: Artificial intelligence-enhanced quantum chemical method with broad applicability
Source: Nat Commun. 2021 Dec 2;12:7022. doi: 10.1038/s41467-021-27340-2 (PMC8640006; doi:10.1038/s41467-021-27340-2)
Supplement: Supplementary file 3 — Supplementary Data 2 [file 41467_2021_27340_MOESM3_ESM.zip › CHNO/16.xyz]

11
1,2-Butadiene
   6      0.00000      0.00000      0.00000
   6      1.31176      0.00000      0.00000
  99      1.31176      1.00000      0.00000
   6      2.61898      0.01764     -0.00000
   6      3.44605      1.27446     -0.00000
   1     -0.55443     -0.00194     -0.92994
   1     -0.55443     -0.00194      0.92994
   1      3.14730     -0.93056     -0.00000
   1      2.80776      2.15676     -0.00000
   1      4.09212      1.30857     -0.88030
   1      4.09212      1.30857      0.88030
