# Supplementary material for: Artificial intelligence-enhanced quantum chemical method with broad applicability
Source: Nat Commun. 2021 Dec 2;12:7022. doi: 10.1038/s41467-021-27340-2 (PMC8640006; doi:10.1038/s41467-021-27340-2)
Supplement: Supplementary file 3 — Supplementary Data 2 [file 41467_2021_27340_MOESM3_ESM.zip › CHNO/17.xyz]

10
1,3-s-tr-Butadiene
   6      0.00000      0.00000      0.00000
   6      1.45572      0.00000      0.00000
   6     -0.73905      1.11688      0.00000
   6      2.19478     -1.11688      0.00000
   1     -0.49140     -0.96894      0.00000
   1      1.94712      0.96894      0.00000
   1     -0.27307      2.09445      0.00000
   1     -1.81944      1.08033     -0.00000
   1      1.72880     -2.09445      0.00000
   1      3.27516     -1.08033      0.00000
