# Supplementary material for: Artificial intelligence-enhanced quantum chemical method with broad applicability
Source: Nat Commun. 2021 Dec 2;12:7022. doi: 10.1038/s41467-021-27340-2 (PMC8640006; doi:10.1038/s41467-021-27340-2)
Supplement: Supplementary file 3 — Supplementary Data 2 [file 41467_2021_27340_MOESM3_ESM.zip › CHNO/18.xyz]

12
1-Butyne
   6      0.00000      0.00000      0.00000
   6      1.20733      0.00000      0.00000
  99      1.20733      1.00000      0.00000
  99      0.00000      1.00000      0.00000
   6      2.67169      0.04554     -0.00000
   6      3.19638      1.48127     -0.00000
   1     -1.06283     -0.00378      0.00000
   1      3.04349     -0.49032      0.87555
   1      3.04349     -0.49032     -0.87555
   1      4.28654      1.49174     -0.00000
   1      2.84502      2.01539      0.88126
   1      2.84502      2.01539     -0.88126
