# Supplementary material for: Artificial intelligence-enhanced quantum chemical method with broad applicability
Source: Nat Commun. 2021 Dec 2;12:7022. doi: 10.1038/s41467-021-27340-2 (PMC8640006; doi:10.1038/s41467-021-27340-2)
Supplement: Supplementary file 3 — Supplementary Data 2 [file 41467_2021_27340_MOESM3_ESM.zip › CHNO/19.xyz]

12
2-Butyne
   6      0.00000      0.00000      0.00000
   6      1.20796      0.00000      0.00000
  99      1.20796      1.00000      0.00000
  99      0.00000      1.00000      0.00000
   6      2.67227      0.00000     -0.00000
   1      3.05821      1.01955     -0.00000
   1      3.05821     -0.50978      0.88296
   1      3.05821     -0.50978     -0.88296
   6     -1.46431      0.00000      0.00000
   1     -1.85025      0.50978     -0.88296
   1     -1.85025     -1.01955      0.00000
   1     -1.85025      0.50978      0.88296
