# Supplementary material for: Artificial intelligence-enhanced quantum chemical method with broad applicability
Source: Nat Commun. 2021 Dec 2;12:7022. doi: 10.1038/s41467-021-27340-2 (PMC8640006; doi:10.1038/s41467-021-27340-2)
Supplement: Supplementary file 3 — Supplementary Data 2 [file 41467_2021_27340_MOESM3_ESM.zip › CHNO/2.xyz]

6
Methane
   6      0.00000      0.00000      0.00000
   1      1.08634      0.00000      0.00000
  99      1.58634      0.86603      0.00000
   1     -0.36211     -1.02421     -0.00000
   1     -0.36211      0.51210     -0.88699
   1     -0.36211      0.51210      0.88699
