# Supplementary material for: Artificial intelligence-enhanced quantum chemical method with broad applicability
Source: Nat Commun. 2021 Dec 2;12:7022. doi: 10.1038/s41467-021-27340-2 (PMC8640006; doi:10.1038/s41467-021-27340-2)
Supplement: Supplementary file 3 — Supplementary Data 2 [file 41467_2021_27340_MOESM3_ESM.zip › CHNO/20.xyz]

10
Vinylacetylene
   6      0.00000      0.00000      0.00000
   6      1.34008      0.00000      0.00000
   6      2.12065      1.19800      0.00000
  99      2.95850      0.65209      0.00000
   6      2.81089      2.19132      0.00000
  99      3.63209      1.62069      0.00000
   1      3.40047      3.07538      0.00000
   1     -0.55628      0.92565      0.00000
   1     -0.55100     -0.92875     -0.00000
   1      1.88575     -0.93751      0.00000
