# Supplementary material for: Artificial intelligence-enhanced quantum chemical method with broad applicability
Source: Nat Commun. 2021 Dec 2;12:7022. doi: 10.1038/s41467-021-27340-2 (PMC8640006; doi:10.1038/s41467-021-27340-2)
Supplement: Supplementary file 3 — Supplementary Data 2 [file 41467_2021_27340_MOESM3_ESM.zip › CHNO/21.xyz]

10
Butatriene
   6      0.00000      0.00000      0.00000
   6      1.26367      0.00000      0.00000
  99      1.26367      1.00000      0.00000
  99      0.00000     -1.00000     -0.00000
   6     -1.31523     -0.00000     -0.00000
   6      2.57890      0.00000     -0.00000
   1     -1.87234      0.92721     -0.00000
   1     -1.87234     -0.92721     -0.00000
   1      3.13602      0.92721     -0.00000
   1      3.13602     -0.92721     -0.00000
