# Supplementary material for: Artificial intelligence-enhanced quantum chemical method with broad applicability
Source: Nat Commun. 2021 Dec 2;12:7022. doi: 10.1038/s41467-021-27340-2 (PMC8640006; doi:10.1038/s41467-021-27340-2)
Supplement: Supplementary file 3 — Supplementary Data 2 [file 41467_2021_27340_MOESM3_ESM.zip › CHNO/22.xyz]

22
n-Pentane
  99      0.00000      0.00000      0.00000
   6      1.00000      0.00000      0.00000
   6      1.83785      1.27189      0.00000
   6      0.98706      2.53605      0.00000
   6      1.83785     -1.27189      0.00000
   6      0.98706     -2.53605      0.00000
   1      1.60671      3.43334      0.00000
   1      1.60671     -3.43334      0.00000
   1      0.34315      0.00000      0.87694
   1      0.34315      0.00000     -0.87694
  99     -0.01142      2.59102      0.00000
  99     -0.01142     -2.59102      0.00000
  99      2.83784      1.26700      0.00000
  99      2.83784     -1.26700      0.00000
   1      0.34373      2.57147     -0.88163
   1      0.34373      2.57147      0.88163
   1      0.34373     -2.57147      0.88163
   1      0.34373     -2.57147     -0.88163
   1      2.49412      1.26868      0.87531
   1      2.49412      1.26868     -0.87531
   1      2.49412     -1.26868     -0.87531
   1      2.49412     -1.26868      0.87531
