# Supplementary material for: Artificial intelligence-enhanced quantum chemical method with broad applicability
Source: Nat Commun. 2021 Dec 2;12:7022. doi: 10.1038/s41467-021-27340-2 (PMC8640006; doi:10.1038/s41467-021-27340-2)
Supplement: Supplementary file 3 — Supplementary Data 2 [file 41467_2021_27340_MOESM3_ESM.zip › CHNO/23.xyz]

17
Neopentane
   6      0.00000      0.00000      0.00000
   6      1.52834      0.00000      0.00000
   6      2.03778      1.44093      0.00000
   1      3.13044      1.46495      0.00000
   6      2.03778     -0.72046      1.24788
   6      2.03778     -0.72046     -1.24788
   1      1.68488      1.97603      0.88522
   1      1.68488      1.97603     -0.88522
   1     -0.38686     -1.02216     -0.00000
   1     -0.38686      0.51108     -0.88522
   1     -0.38686      0.51108      0.88522
   1      1.68488     -0.22139      2.15390
   1      3.13044     -0.73247      1.26868
   1      1.68488     -1.75463      1.26868
   1      1.68488     -0.22139     -2.15390
   1      1.68488     -1.75463     -1.26868
   1      3.13044     -0.73247     -1.26868
