# Supplementary material for: Artificial intelligence-enhanced quantum chemical method with broad applicability
Source: Nat Commun. 2021 Dec 2;12:7022. doi: 10.1038/s41467-021-27340-2 (PMC8640006; doi:10.1038/s41467-021-27340-2)
Supplement: Supplementary file 3 — Supplementary Data 2 [file 41467_2021_27340_MOESM3_ESM.zip › CHNO/24.xyz]

20
n-Hexane
   6      0.00000      0.00000      0.00000
   6      1.52166      0.00000      0.00000
   6     -0.60364      1.39818      0.00000
   6      2.12530     -1.39818      0.00000
   6     -2.12749      1.37938     -0.00000
   6      3.64915     -1.37938     -0.00000
   1     -0.36097     -0.54948     -0.87665
   1     -0.36097     -0.54948      0.87665
   1      1.88263      0.54948      0.87665
   1      1.88263      0.54948     -0.87665
   1     -0.24168      1.94560     -0.87540
   1     -0.24168      1.94560      0.87540
   1      1.76334     -1.94560      0.87540
   1      1.76334     -1.94560     -0.87540
   1     -2.53838      2.38944     -0.00000
   1     -2.50962      0.86067      0.88169
   1     -2.50962      0.86067     -0.88169
   1      4.06004     -2.38944      0.00000
   1      4.03128     -0.86067     -0.88169
   1      4.03128     -0.86067      0.88169
