# Supplementary material for: Artificial intelligence-enhanced quantum chemical method with broad applicability
Source: Nat Commun. 2021 Dec 2;12:7022. doi: 10.1038/s41467-021-27340-2 (PMC8640006; doi:10.1038/s41467-021-27340-2)
Supplement: Supplementary file 3 — Supplementary Data 2 [file 41467_2021_27340_MOESM3_ESM.zip › CHNO/25.xyz]

13
tr-1,3-Pentadiene
   6      0.00000      0.00000      0.00000
   6      1.33855      0.00000      0.00000
   6      2.14234      1.21503      0.00000
   6      3.48133      1.22162      0.00000
   6      4.32976      2.45721     -0.00000
   1     -0.56650     -0.92052     -0.00000
   1     -0.55637      0.92875      0.00000
   1      1.87777     -0.94451      0.00000
   1      1.60040      2.15836      0.00000
   1      4.00692      0.26913      0.00000
   1      3.71419      3.35774     -0.00000
   1      4.97883      2.48082      0.87743
   1      4.97883      2.48082     -0.87743
