# Supplementary material for: Artificial intelligence-enhanced quantum chemical method with broad applicability
Source: Nat Commun. 2021 Dec 2;12:7022. doi: 10.1038/s41467-021-27340-2 (PMC8640006; doi:10.1038/s41467-021-27340-2)
Supplement: Supplementary file 3 — Supplementary Data 2 [file 41467_2021_27340_MOESM3_ESM.zip › CHNO/26.xyz]

13
cis-1,3-Pentadiene
   6      0.00000      0.00000      0.00000
   6      1.33901      0.00000      0.00000
   6      2.12851      1.22623      0.00000
   6      3.46881      1.30620      0.00000
   6      4.42730      0.15351      0.00000
   1     -0.56742     -0.92013     -0.00000
   1     -0.55633      0.92913      0.00000
   1      1.86745     -0.94819      0.00000
   1      1.55803      2.15049      0.00000
   1      3.91282      2.29801     -0.00000
   1      3.92253     -0.81030      0.00000
   1      5.07353      0.19612     -0.87917
   1      5.07353      0.19612      0.87917
