# Supplementary material for: Artificial intelligence-enhanced quantum chemical method with broad applicability
Source: Nat Commun. 2021 Dec 2;12:7022. doi: 10.1038/s41467-021-27340-2 (PMC8640006; doi:10.1038/s41467-021-27340-2)
Supplement: Supplementary file 3 — Supplementary Data 2 [file 41467_2021_27340_MOESM3_ESM.zip › CHNO/27.xyz]

14
1,4-Pentadiene
   6      0.00000      0.00000      0.00000
  99      1.00000      0.00000      0.00000
   6     -0.83395      1.25549      0.00000
   6     -0.83395     -1.25549      0.00000
   6     -0.33293      2.49399      0.00000
   6     -0.33293     -2.49399      0.00000
   1      0.66840      0.00000     -0.86757
   1      0.66840      0.00000      0.86757
   1     -1.91433      1.13151      0.00000
   1     -1.91433     -1.13151      0.00000
   1     -0.97753      3.36275     -0.00000
   1      0.73671      2.67035      0.00000
   1     -0.97753     -3.36275      0.00000
   1      0.73671     -2.67035     -0.00000
