# Supplementary material for: Artificial intelligence-enhanced quantum chemical method with broad applicability
Source: Nat Commun. 2021 Dec 2;12:7022. doi: 10.1038/s41467-021-27340-2 (PMC8640006; doi:10.1038/s41467-021-27340-2)
Supplement: Supplementary file 3 — Supplementary Data 2 [file 41467_2021_27340_MOESM3_ESM.zip › CHNO/28.xyz]

11
Cyclopropane
  99      0.00000      0.00000      0.00000
   6      0.86777      0.00000      0.00000
  99      0.86777      1.00000      0.00000
   6     -0.43388      0.75151      0.00000
   6     -0.43388     -0.75151     -0.00000
   1      1.44804      0.00000      0.90990
   1      1.44804     -0.00000     -0.90990
   1     -0.72402      1.25404     -0.90990
   1     -0.72402      1.25404      0.90990
   1     -0.72402     -1.25404      0.90990
   1     -0.72402     -1.25404     -0.90990
