# Supplementary material for: Artificial intelligence-enhanced quantum chemical method with broad applicability
Source: Nat Commun. 2021 Dec 2;12:7022. doi: 10.1038/s41467-021-27340-2 (PMC8640006; doi:10.1038/s41467-021-27340-2)
Supplement: Supplementary file 3 — Supplementary Data 2 [file 41467_2021_27340_MOESM3_ESM.zip › CHNO/29.xyz]

18
cis-Dimethylcyclopropane
  99      0.00000      0.00000      0.00000
   6      0.75333      0.00000      0.00000
   6      0.00000      1.30391      0.00000
   6     -0.75333      0.00000      0.00000
  99      0.00000     -0.42426      1.20870
   6      1.54833     -0.42426      1.20870
   6     -1.54833     -0.42426      1.20870
  99     -0.00000     -0.27079     -0.94735
   1      1.20381     -0.27079     -0.94735
   1     -1.20381     -0.27079     -0.94735
   1     -0.00000      1.90987     -0.89498
   1      0.00000      1.85781      0.93085
   1      1.09837     -0.06380      2.13386
   1      1.61816     -1.51223      1.27575
   1      2.56376     -0.02437      1.16203
   1     -1.09837     -0.06380      2.13386
   1     -1.61816     -1.51223      1.27575
   1     -2.56376     -0.02437      1.16203
