# Supplementary material for: Artificial intelligence-enhanced quantum chemical method with broad applicability
Source: Nat Commun. 2021 Dec 2;12:7022. doi: 10.1038/s41467-021-27340-2 (PMC8640006; doi:10.1038/s41467-021-27340-2)
Supplement: Supplementary file 3 — Supplementary Data 2 [file 41467_2021_27340_MOESM3_ESM.zip › CHNO/3.xyz]

8
Ethane
   6      0.00000      0.00000      0.00000
   6      1.52374      0.00000      0.00000
   1      1.91709      1.01676      0.00000
   1     -0.39335     -1.01676     -0.00000
   1     -0.39335      0.50838     -0.88054
   1     -0.39335      0.50838      0.88054
   1      1.91709     -0.50838      0.88054
   1      1.91709     -0.50838     -0.88054
