# Supplementary material for: Artificial intelligence-enhanced quantum chemical method with broad applicability
Source: Nat Commun. 2021 Dec 2;12:7022. doi: 10.1038/s41467-021-27340-2 (PMC8640006; doi:10.1038/s41467-021-27340-2)
Supplement: Supplementary file 3 — Supplementary Data 2 [file 41467_2021_27340_MOESM3_ESM.zip › CHNO/30.xyz]

8
Cyclopropene
  99      0.00000      0.00000      0.00000
   6      1.35325      0.00000      0.00000
   6      0.00000      0.64690      0.00000
   6      0.00000     -0.64690     -0.00000
   1     -0.52438      1.58968     -0.00000
   1     -0.52438     -1.58968     -0.00000
   1      1.95413      0.00000      0.91354
   1      1.95413     -0.00000     -0.91354
