# Supplementary material for: Artificial intelligence-enhanced quantum chemical method with broad applicability
Source: Nat Commun. 2021 Dec 2;12:7022. doi: 10.1038/s41467-021-27340-2 (PMC8640006; doi:10.1038/s41467-021-27340-2)
Supplement: Supplementary file 3 — Supplementary Data 2 [file 41467_2021_27340_MOESM3_ESM.zip › CHNO/31.xyz]

10
1-Methylcyclopropene
   6      0.00000      0.00000      0.00000
   6      1.29453      0.00000      0.00000
   6      2.60471      0.67930      0.00000
   1     -0.94970      0.51027      0.00000
   6      0.64253     -1.35439     -0.00000
   1      2.48359      1.76239      0.00000
   1      3.17873      0.39078      0.88029
   1      3.17873      0.39078     -0.88029
   1      0.64388     -1.95430      0.91253
   1      0.64388     -1.95430     -0.91253
