# Supplementary material for: Artificial intelligence-enhanced quantum chemical method with broad applicability
Source: Nat Commun. 2021 Dec 2;12:7022. doi: 10.1038/s41467-021-27340-2 (PMC8640006; doi:10.1038/s41467-021-27340-2)
Supplement: Supplementary file 3 — Supplementary Data 2 [file 41467_2021_27340_MOESM3_ESM.zip › CHNO/32.xyz]

14
1,2-Dimethylcyclopropene
  99      0.00000      0.00000      0.00000
   6      0.64654      0.00000      0.00000
   6      0.00000      1.35977      0.00000
   6     -0.64654      0.00000      0.00000
   6      1.95197     -0.69787      0.00000
   6     -1.95197     -0.69787      0.00000
   1      0.00000      1.95868     -0.91314
   1     -0.00000      1.95868      0.91314
   1      1.81067     -1.77940      0.00000
   1      2.53279     -0.42433     -0.88103
   1      2.53279     -0.42433      0.88103
   1     -1.81067     -1.77940      0.00000
   1     -2.53279     -0.42433      0.88103
   1     -2.53279     -0.42433     -0.88103
