# Supplementary material for: Artificial intelligence-enhanced quantum chemical method with broad applicability
Source: Nat Commun. 2021 Dec 2;12:7022. doi: 10.1038/s41467-021-27340-2 (PMC8640006; doi:10.1038/s41467-021-27340-2)
Supplement: Supplementary file 3 — Supplementary Data 2 [file 41467_2021_27340_MOESM3_ESM.zip › CHNO/33.xyz]

12
Methylenecyclopropane
   6      0.00000      0.00000      0.00000
   6      1.32306      0.00000      0.00000
   6      2.57075      0.76683      0.00000
   6      2.57075     -0.76683      0.00000
   1     -0.55489     -0.93088     -0.00000
   1     -0.55489      0.93088      0.00000
  99      3.09164      1.62045      0.00000
  99      3.09164     -1.62045      0.00000
   1      2.87187      1.26029     -0.91121
   1      2.87187      1.26029      0.91121
   1      2.87187     -1.26029      0.91121
   1      2.87187     -1.26029     -0.91121
