# Supplementary material for: Artificial intelligence-enhanced quantum chemical method with broad applicability
Source: Nat Commun. 2021 Dec 2;12:7022. doi: 10.1038/s41467-021-27340-2 (PMC8640006; doi:10.1038/s41467-021-27340-2)
Supplement: Supplementary file 3 — Supplementary Data 2 [file 41467_2021_27340_MOESM3_ESM.zip › CHNO/34.xyz]

15
Cyclobutane
  99      0.00000      0.00000      0.00000
  99      5.00000      0.00000      0.00000
  99      5.00000      5.00000      0.00000
   6      0.00000      1.07924      0.00000
   6      1.07924      0.00000     -0.27228
   6      0.00000     -1.07924     -0.00000
   6     -1.07924      0.00000     -0.27228
   1      0.00000      1.96659     -0.62984
   1     -0.00000      1.38937      1.04497
   1      1.96659      0.00000      0.35756
   1      1.38937     -0.00000     -1.31725
   1      0.00000     -1.38937      1.04497
   1      0.00000     -1.96659     -0.62984
   1     -1.38937      0.00000     -1.31725
   1     -1.96659     -0.00000      0.35756
