# Supplementary material for: Artificial intelligence-enhanced quantum chemical method with broad applicability
Source: Nat Commun. 2021 Dec 2;12:7022. doi: 10.1038/s41467-021-27340-2 (PMC8640006; doi:10.1038/s41467-021-27340-2)
Supplement: Supplementary file 3 — Supplementary Data 2 [file 41467_2021_27340_MOESM3_ESM.zip › CHNO/35.xyz]

15
Cyclobutene plan
  99      0.00000      0.00000      0.00000
  99      1.00000      0.00000      0.00000
  99      1.00000      1.00000      0.00000
   6      0.00000     -0.66937     -0.00000
   6      0.00000      0.66937      0.00000
   6      1.51035     -0.77937     -0.00000
   6      1.51035      0.77937      0.00000
  99      1.94527      1.23922     -0.00000
  99      1.94527     -1.23922     -0.00000
   1      1.94527     -1.23922     -0.88747
   1      1.94527     -1.23922      0.88747
   1      1.94527      1.23922     -0.88747
   1      1.94527      1.23922      0.88747
   1     -0.77922      1.42439     -0.00000
   1     -0.77922     -1.42439     -0.00000
