# Supplementary material for: Artificial intelligence-enhanced quantum chemical method with broad applicability
Source: Nat Commun. 2021 Dec 2;12:7022. doi: 10.1038/s41467-021-27340-2 (PMC8640006; doi:10.1038/s41467-021-27340-2)
Supplement: Supplementary file 3 — Supplementary Data 2 [file 41467_2021_27340_MOESM3_ESM.zip › CHNO/36.xyz]

21
1,2-Dimethylcyclobutene
  99      0.00000      0.00000      0.00000
  99      1.00000      0.00000      0.00000
  99      1.00000      1.00000      0.00000
   6      0.00000     -0.67221     -0.00000
   6      0.00000      0.67221      0.00000
   6      1.51842     -0.78131     -0.00000
   6      1.51842      0.78131      0.00000
  99      1.94952      1.24295     -0.00000
  99      1.94952     -1.24295     -0.00000
   1      1.94952     -1.24295     -0.89089
   1      1.94952     -1.24295      0.89089
   1      1.94952      1.24295     -0.89089
   1      1.94952      1.24295      0.89089
   6     -1.04860      1.73086     -0.00000
   6     -1.04860     -1.73086     -0.00000
   1     -2.04868      1.29813     -0.00000
   1     -0.95155      2.36897      0.88083
   1     -0.95155      2.36897     -0.88083
   1     -2.04868     -1.29813      0.00000
   1     -0.95155     -2.36897     -0.88083
   1     -0.95155     -2.36897      0.88083
