# Supplementary material for: Artificial intelligence-enhanced quantum chemical method with broad applicability
Source: Nat Commun. 2021 Dec 2;12:7022. doi: 10.1038/s41467-021-27340-2 (PMC8640006; doi:10.1038/s41467-021-27340-2)
Supplement: Supplementary file 3 — Supplementary Data 2 [file 41467_2021_27340_MOESM3_ESM.zip › CHNO/37.xyz]

13
Methylenecyclobutane
   6      0.00000      0.00000      0.00000
   6      1.55567      0.00000      0.00000
   6      1.54381      1.55566      0.00000
   6      0.05813      1.48617      0.30601
   1     -0.42426     -0.20988     -0.98114
   1     -0.49385     -0.62893      0.73888
   1      2.04138     -0.48203     -0.84503
   1      1.96444     -0.40566      0.92355
   1      1.75046      1.98149     -0.98115
   1      2.16894      2.05429      0.73889
   6     -0.82038      2.35800      0.79667
   1     -1.83971      2.06208      1.00571
   1     -0.53222      3.37955      1.00572
