# Supplementary material for: Artificial intelligence-enhanced quantum chemical method with broad applicability
Source: Nat Commun. 2021 Dec 2;12:7022. doi: 10.1038/s41467-021-27340-2 (PMC8640006; doi:10.1038/s41467-021-27340-2)
Supplement: Supplementary file 3 — Supplementary Data 2 [file 41467_2021_27340_MOESM3_ESM.zip › CHNO/38.xyz]

18
Cyclopentane envelope
   6      0.00000      0.00000      0.00000
  99      0.77517      0.00000      0.00000
  99      0.77517      1.48187      0.00000
   6      1.55034      0.00000     -0.00000
   6      1.96564      1.48187      0.00000
   6     -0.41530      1.48187      0.00000
   6      0.77517      2.19889     -0.63640
   1     -0.37271     -0.49702     -0.89666
   1     -0.41339     -0.53303      0.85578
   1      1.92306     -0.49702     -0.89666
   1      1.96373     -0.53303      0.85578
   1      2.90703      1.65454     -0.52179
   1      2.08662      1.83553      1.02786
   1     -1.35668      1.65454     -0.52179
   1     -0.53628      1.83553      1.02786
  99      0.77517      1.48187      1.00000
   1      0.77517      3.27454     -0.45716
   1      0.77517      2.03490     -1.71830
