# Supplementary material for: Artificial intelligence-enhanced quantum chemical method with broad applicability
Source: Nat Commun. 2021 Dec 2;12:7022. doi: 10.1038/s41467-021-27340-2 (PMC8640006; doi:10.1038/s41467-021-27340-2)
Supplement: Supplementary file 3 — Supplementary Data 2 [file 41467_2021_27340_MOESM3_ESM.zip › CHNO/39.xyz]

15
Cyclopentene
   6      0.00000      0.00000      0.00000
  99      0.66777      0.00000      0.00000
  99      0.66777      1.39929      0.00000
   6      1.33553      0.00000     -0.00000
   6      1.89640      1.39929      0.00000
   6     -0.56087      1.39929      0.00000
   6      0.66777      2.26066     -0.36232
   1      0.66777      3.22836      0.13620
   1      0.66777      2.44764     -1.43731
   1     -1.38306      1.52868     -0.70623
   1     -0.95578      1.64649      0.99166
   1      2.71859      1.52868     -0.70623
   1      2.29131      1.64649      0.99166
   1     -0.61958     -0.88777      0.02893
   1      1.95511     -0.88777      0.02893
