# Supplementary material for: Artificial intelligence-enhanced quantum chemical method with broad applicability
Source: Nat Commun. 2021 Dec 2;12:7022. doi: 10.1038/s41467-021-27340-2 (PMC8640006; doi:10.1038/s41467-021-27340-2)
Supplement: Supplementary file 3 — Supplementary Data 2 [file 41467_2021_27340_MOESM3_ESM.zip › CHNO/40.xyz]

13
Cyclopentadiene
  99      0.00000      0.00000      0.00000
  99      1.00000      0.00000      0.00000
   6      0.00000      0.73436      0.00000
   6      0.00000     -0.73436     -0.00000
   6      1.27508     -1.17463     -0.00000
   6      1.27508      1.17463      0.00000
   6      2.20982      0.00000      0.00000
   1      1.59517      2.20554      0.00000
   1     -0.88430      1.35679      0.00000
   1     -0.88430     -1.35679     -0.00000
   1      1.59517     -2.20554     -0.00000
   1      2.86810      0.00000      0.87412
   1      2.86810     -0.00000     -0.87412
