# Supplementary material for: Artificial intelligence-enhanced quantum chemical method with broad applicability
Source: Nat Commun. 2021 Dec 2;12:7022. doi: 10.1038/s41467-021-27340-2 (PMC8640006; doi:10.1038/s41467-021-27340-2)
Supplement: Supplementary file 3 — Supplementary Data 2 [file 41467_2021_27340_MOESM3_ESM.zip › CHNO/41.xyz]

20
Cyclohexane chair   (AMP)
  99      0.00000      0.00000      0.00000
  99      0.47489      0.00000      0.00000
   6      0.47489      1.45165      0.00000
   6      0.47489     -0.72583      1.25717
   6      0.47489     -0.72583     -1.25717
   6      0.00000      0.72583     -1.25717
   6      0.00000      0.72583      1.25717
   6      0.00000     -1.45165     -0.00000
   1      0.12292      2.48574      0.00000
   1      1.56959      1.48658      0.00000
   1      0.12292     -1.24287      2.15271
   1      1.56959     -0.74329      1.28742
   1      0.12292     -1.24287     -2.15271
   1      1.56959     -0.74329     -1.28742
   1      0.35197      1.24287     -2.15271
   1     -1.09470      0.74329     -1.28742
   1      0.35197      1.24287      2.15271
   1     -1.09470      0.74329      1.28742
   1      0.35197     -2.48574     -0.00000
   1     -1.09470     -1.48658     -0.00000
