# Supplementary material for: Artificial intelligence-enhanced quantum chemical method with broad applicability
Source: Nat Commun. 2021 Dec 2;12:7022. doi: 10.1038/s41467-021-27340-2 (PMC8640006; doi:10.1038/s41467-021-27340-2)
Supplement: Supplementary file 3 — Supplementary Data 2 [file 41467_2021_27340_MOESM3_ESM.zip › CHNO/42.xyz]

18
Cyclohexene half-chair
   6      0.00000      0.00000      0.00000
  99      0.66929      0.00000      0.00000
  99      0.66929      2.47669      0.00000
   6      1.33858      0.00000     -0.00000
   6      2.16546      1.25912     -0.00152
   6      1.32648      2.47669     -0.38702
   6      0.01209      2.47669      0.38702
   6     -0.82689      1.25912      0.00152
   1     -0.53151     -0.94770     -0.01005
   1      1.87008     -0.94770      0.01005
   1      3.01179      1.14429     -0.68350
   1      2.59372      1.40161      0.99668
   1      1.10728      2.44636     -1.45939
   1      1.88588      3.39571     -0.20111
   1      0.23130      2.44636      1.45939
   1     -0.54730      3.39571      0.20111
   1     -1.25514      1.40161     -0.99668
   1     -1.67321      1.14429      0.68350
