# Supplementary material for: Artificial intelligence-enhanced quantum chemical method with broad applicability
Source: Nat Commun. 2021 Dec 2;12:7022. doi: 10.1038/s41467-021-27340-2 (PMC8640006; doi:10.1038/s41467-021-27340-2)
Supplement: Supplementary file 3 — Supplementary Data 2 [file 41467_2021_27340_MOESM3_ESM.zip › CHNO/43.xyz]

16
1,3-Cyclohexadiene
   6      0.00000      0.00000      0.00000
   6      1.46639      0.00000      0.00000
  99      1.97696      0.85983      0.00000
  99     -0.51058      0.85983      0.00000
   6      2.14811      1.14805     -0.12618
   6     -0.68173      1.14805      0.12618
   6      1.42398      2.45810     -0.32702
   6      0.04241      2.45810      0.32702
   1     -0.51845     -0.94492     -0.10052
   1      1.98484     -0.94492      0.10052
   1      3.23241      1.14651     -0.14866
   1      1.32319      2.61632     -1.40777
   1      2.02209      3.28925      0.05006
   1     -0.55570      3.28925     -0.05006
   1      0.14319      2.61632      1.40777
   1     -1.76602      1.14651      0.14866
