# Supplementary material for: Artificial intelligence-enhanced quantum chemical method with broad applicability
Source: Nat Commun. 2021 Dec 2;12:7022. doi: 10.1038/s41467-021-27340-2 (PMC8640006; doi:10.1038/s41467-021-27340-2)
Supplement: Supplementary file 3 — Supplementary Data 2 [file 41467_2021_27340_MOESM3_ESM.zip › CHNO/44.xyz]

14
Benzene
  99      0.00000      0.00000      0.00000
  99      1.00000      0.00000      0.00000
   6      0.00000      1.39244      0.00000
   6      0.00000      0.69622     -1.20588
   6      0.00000      0.69622      1.20588
   6      0.00000     -0.69622      1.20588
   6      0.00000     -0.69622     -1.20588
   6      0.00000     -1.39244     -0.00000
   1      0.00000      2.47474     -0.00000
   1      0.00000      1.23737     -2.14318
   1      0.00000      1.23737      2.14318
   1      0.00000     -1.23737      2.14318
   1      0.00000     -1.23737     -2.14318
   1      0.00000     -2.47474      0.00000
