# Supplementary material for: Artificial intelligence-enhanced quantum chemical method with broad applicability
Source: Nat Commun. 2021 Dec 2;12:7022. doi: 10.1038/s41467-021-27340-2 (PMC8640006; doi:10.1038/s41467-021-27340-2)
Supplement: Supplementary file 3 — Supplementary Data 2 [file 41467_2021_27340_MOESM3_ESM.zip › CHNO/45.xyz]

17
Toluene ecl
   6      0.00000      0.00000      0.00000
   6      2.81202      0.00000      0.00000
  99      2.81202      1.00000      0.00000
  99      0.00000      1.00000      0.00000
   6      0.70187      1.20136      0.00000
   6      0.70341     -1.20180     -0.00000
   6      2.09524      1.19750      0.00000
   6      2.09470     -1.19998      0.00000
   1     -1.08167     -0.00103      0.00000
   1      0.16727      2.14270     -0.00000
   1      0.16929     -2.14319     -0.00000
   1      2.63378      2.13881      0.00000
   1      2.63000     -2.14313      0.00000
   6      4.31841     -0.00471     -0.00000
   1      4.71090      1.01291     -0.00000
   1      4.70734     -0.52177      0.87937
   1      4.70734     -0.52177     -0.87937
