# Supplementary material for: Artificial intelligence-enhanced quantum chemical method with broad applicability
Source: Nat Commun. 2021 Dec 2;12:7022. doi: 10.1038/s41467-021-27340-2 (PMC8640006; doi:10.1038/s41467-021-27340-2)
Supplement: Supplementary file 3 — Supplementary Data 2 [file 41467_2021_27340_MOESM3_ESM.zip › CHNO/46.xyz]

20
Ethylbenzene stag
   6      0.00000      0.00000      0.00000
   6      2.81013      0.00000      0.00000
  99      2.81013      1.00000      0.00000
  99      0.00000      1.00000      0.00000
   6      0.70156      1.20238      0.00184
   6      0.70156     -1.20238      0.00184
   6      2.09345      1.19970      0.00150
   6      2.09345     -1.19970      0.00150
   1     -1.08184      0.00000     -0.00125
   1      0.16651      2.14357      0.00083
   1      0.16651     -2.14357      0.00083
   1      2.63316      2.14056     -0.00130
   1      2.63316     -2.14056     -0.00130
   6      4.31663      0.00000     -0.05464
   6      4.82894     -0.00000     -1.49706
   1      4.70009     -0.87787      0.47013
   1      4.70009      0.87787      0.47013
   1      5.92015      0.00000     -1.53186
   1      4.46820      0.88124     -2.03088
   1      4.46820     -0.88124     -2.03088
