# Supplementary material for: Artificial intelligence-enhanced quantum chemical method with broad applicability
Source: Nat Commun. 2021 Dec 2;12:7022. doi: 10.1038/s41467-021-27340-2 (PMC8640006; doi:10.1038/s41467-021-27340-2)
Supplement: Supplementary file 3 — Supplementary Data 2 [file 41467_2021_27340_MOESM3_ESM.zip › CHNO/47.xyz]

18
Styrene
   6      0.00000      0.00000      0.00000
   6      2.81229      0.00000      0.00000
  99      2.81229      1.00000      0.00000
  99      0.00000      1.00000      0.00000
   6      0.70372      1.20072      0.00000
   6      0.69924     -1.20358     -0.00275
   6      2.09553      1.20610      0.00040
   6      2.09075     -1.19965     -0.00296
   1     -1.08194      0.00274      0.00097
   1      0.16756      2.14135      0.00032
   1      0.16609     -2.14523     -0.00428
   1      2.61939      2.15296     -0.00082
   1      2.62787     -2.14127     -0.00448
   6      4.28063     -0.06217      0.00154
   6      5.13172      0.97186      0.03310
   1      4.69593     -1.06708     -0.02385
   1      6.19964      0.79942      0.03025
   1      4.80154      2.00251      0.06326
