# Supplementary material for: Artificial intelligence-enhanced quantum chemical method with broad applicability
Source: Nat Commun. 2021 Dec 2;12:7022. doi: 10.1038/s41467-021-27340-2 (PMC8640006; doi:10.1038/s41467-021-27340-2)
Supplement: Supplementary file 3 — Supplementary Data 2 [file 41467_2021_27340_MOESM3_ESM.zip › CHNO/48.xyz]

21
Cycloheptatriene
   6      0.00000      0.00000      0.00000
  99      0.67734      0.00000      0.00000
  99      0.67734      1.18845      0.00000
  99      0.67734      2.32741     -0.65450
  99      0.67734      3.31697     -0.51041
  99      0.67734      1.18845      1.00000
  99      0.67734      2.82565      0.21254
   6     -0.54485      2.32741     -0.65450
   6      0.67734      2.40684     -1.52516
   6     -0.84173      1.18845     -0.00000
   6      1.35468      0.00000     -0.00000
   6      2.19640      1.18845     -0.00000
   6      1.89952      2.32741     -0.65450
   1      2.53643      3.19865     -0.52764
   1     -1.18176      3.19865     -0.52764
   1     -1.76019      1.13328      0.57308
   1      3.11486      1.13328      0.57308
   1     -0.50644     -0.95553      0.11315
   1      1.86112     -0.95553      0.11315
   1      0.67734      3.29266     -2.15764
   1      0.67734      1.51623     -2.16350
