# Supplementary material for: Artificial intelligence-enhanced quantum chemical method with broad applicability
Source: Nat Commun. 2021 Dec 2;12:7022. doi: 10.1038/s41467-021-27340-2 (PMC8640006; doi:10.1038/s41467-021-27340-2)
Supplement: Supplementary file 3 — Supplementary Data 2 [file 41467_2021_27340_MOESM3_ESM.zip › CHNO/49.xyz]

13
Bicyclobutane
  99      0.00000      0.00000      0.00000
  99      5.00000      0.00000      0.00000
  99      5.00000      5.00000      0.00000
   6      0.00000      0.74208      0.00000
   6      0.65328      0.00000     -1.12877
   6      0.00000     -0.74208     -0.00000
   6      0.65328     -0.00000      1.12877
   1     -0.79550      1.46411     -0.00000
   1      0.15354      0.00000     -2.09274
   1      1.74660     -0.00000     -1.17355
   1     -0.79550     -1.46411     -0.00000
   1      0.15354     -0.00000      2.09274
   1      1.74660     -0.00000      1.17355
