# Supplementary material for: Artificial intelligence-enhanced quantum chemical method with broad applicability
Source: Nat Commun. 2021 Dec 2;12:7022. doi: 10.1038/s41467-021-27340-2 (PMC8640006; doi:10.1038/s41467-021-27340-2)
Supplement: Supplementary file 3 — Supplementary Data 2 [file 41467_2021_27340_MOESM3_ESM.zip › CHNO/50.xyz]

20
Spirocyclopentane
  99      0.00000      0.00000      0.00000
   6      1.25763      0.00000      0.00000
  99      1.25763      0.75850      0.00000
   6      0.00000     -0.76115     -0.00000
   6      0.00000      0.76115      0.00000
  99      2.51526      0.00000     -0.00000
   6      2.51526      0.00000      0.76115
   6      2.51526     -0.00000     -0.76115
  99     -0.50319     -1.62533     -0.00000
  99     -0.50319      1.62533     -0.00000
   1     -0.28828     -1.25625      0.91549
   1     -0.28828     -1.25625     -0.91549
   1     -0.28828      1.25625     -0.91549
   1     -0.28828      1.25625      0.91549
  99      3.01845      0.00000      1.62533
  99      3.01845     -0.00000     -1.62533
   1      2.80355     -0.91549      1.25625
   1      2.80355      0.91549      1.25625
   1      2.80355      0.91549     -1.25625
   1      2.80355     -0.91549     -1.25625
