# Supplementary material for: Artificial intelligence-enhanced quantum chemical method with broad applicability
Source: Nat Commun. 2021 Dec 2;12:7022. doi: 10.1038/s41467-021-27340-2 (PMC8640006; doi:10.1038/s41467-021-27340-2)
Supplement: Supplementary file 3 — Supplementary Data 2 [file 41467_2021_27340_MOESM3_ESM.zip › CHNO/51.xyz]

18
trans-Bicyclopropyl
   6      0.00000      0.00000      0.00000
   6      1.49199      0.00000      0.00000
   1      1.94799      0.98574      0.00000
   1     -0.45600     -0.98574     -0.00000
  99     -0.74052      1.07196      0.00000
  99      2.23251     -1.07196     -0.00000
   6      2.23251     -1.07196     -0.75421
   6      2.23251     -1.07196      0.75421
   6     -0.74052      1.07196     -0.75421
   6     -0.74052      1.07196      0.75421
   1      3.14952     -0.80682     -1.25987
   1      1.63218     -1.82158     -1.25253
   1      3.14952     -0.80682      1.25987
   1      1.63218     -1.82158      1.25253
   1     -1.65753      0.80682     -1.25987
   1     -0.14019      1.82158     -1.25253
   1     -1.65753      0.80682      1.25987
   1     -0.14019      1.82158      1.25253
