# Supplementary material for: Artificial intelligence-enhanced quantum chemical method with broad applicability
Source: Nat Commun. 2021 Dec 2;12:7022. doi: 10.1038/s41467-021-27340-2 (PMC8640006; doi:10.1038/s41467-021-27340-2)
Supplement: Supplementary file 3 — Supplementary Data 2 [file 41467_2021_27340_MOESM3_ESM.zip › CHNO/52.xyz]

15
Bicyclo[2.1.0]pentane
  99      0.00000      0.00000      0.00000
  99      1.53219      0.00000      0.00000
   6      1.53219      0.76245      0.00000
   6      0.00000      0.77830      0.00000
   6      0.00000     -0.77830     -0.00000
   6      1.53219     -0.76245      0.00000
   6      2.02683      0.00000      1.19625
   1      1.43446      0.00000      2.10811
   1      3.09927     -0.00000      1.34090
   1      2.17323      1.43969     -0.54393
   1      2.17323     -1.43969     -0.54393
   1     -0.42719      1.20588     -0.90515
   1     -0.45728      1.25948      0.86806
   1     -0.42719     -1.20588     -0.90515
   1     -0.45728     -1.25948      0.86806
