# Supplementary material for: Artificial intelligence-enhanced quantum chemical method with broad applicability
Source: Nat Commun. 2021 Dec 2;12:7022. doi: 10.1038/s41467-021-27340-2 (PMC8640006; doi:10.1038/s41467-021-27340-2)
Supplement: Supplementary file 3 — Supplementary Data 2 [file 41467_2021_27340_MOESM3_ESM.zip › CHNO/53.xyz]

22
Norbornane
   6      0.00000      0.00000      0.00000
  99      1.04068      0.00000      0.00000
  99      1.87313      1.24478      0.00000
  99      1.87313     -1.24478      0.00000
   6      1.04068      0.00000      1.12679
   6      1.04068     -0.00000     -1.12679
   6      1.87313      1.24478      0.77718
   6      1.87313      1.24478     -0.77718
   6      1.87313     -1.24478      0.77718
   6      1.87313     -1.24478     -0.77718
   1     -0.62615      0.89346      0.00000
   1     -0.62615     -0.89346     -0.00000
   1      0.65509      0.00000      2.14587
   1      0.65509     -0.00000     -2.14587
   1      1.39979      2.14885      1.16600
   1      2.87738      1.19409      1.19981
   1      1.39979      2.14885     -1.16600
   1      2.87738      1.19409     -1.19981
   1      1.39979     -2.14885      1.16600
   1      2.87738     -1.19409      1.19981
   1      1.39979     -2.14885     -1.16600
   1      2.87738     -1.19409     -1.19981
