# Supplementary material for: Artificial intelligence-enhanced quantum chemical method with broad applicability
Source: Nat Commun. 2021 Dec 2;12:7022. doi: 10.1038/s41467-021-27340-2 (PMC8640006; doi:10.1038/s41467-021-27340-2)
Supplement: Supplementary file 3 — Supplementary Data 2 [file 41467_2021_27340_MOESM3_ESM.zip › CHNO/54.xyz]

18
Norbornadiene
   6      0.00000      0.00000      0.00000
  99      1.07375      0.00000      0.00000
  99      1.87315      1.23590      0.00000
  99      1.87315     -1.23590      0.00000
   6      1.07375      0.00000      1.12160
   6      1.07375     -0.00000     -1.12160
   6      1.87315      1.23590      0.66986
   6      1.87315      1.23590     -0.66986
   6      1.87315     -1.23590     -0.66986
   6      1.87315     -1.23590      0.66986
   1     -0.61422      0.90152      0.00000
   1     -0.61422     -0.90152     -0.00000
   1      0.72654      0.00000      2.15381
   1      0.72654     -0.00000     -2.15381
   1      2.38297      1.92177      1.32972
   1      2.38297      1.92177     -1.32972
   1      2.38297     -1.92177     -1.32972
   1      2.38297     -1.92177      1.32972
