# Supplementary material for: Artificial intelligence-enhanced quantum chemical method with broad applicability
Source: Nat Commun. 2021 Dec 2;12:7022. doi: 10.1038/s41467-021-27340-2 (PMC8640006; doi:10.1038/s41467-021-27340-2)
Supplement: Supplementary file 3 — Supplementary Data 2 [file 41467_2021_27340_MOESM3_ESM.zip › CHNO/55.xyz]

30
Bicyclo[2.2.2]octane
   6      0.00000      0.00000      0.00000
   6      2.57832      0.00000      0.00000
   6      2.06265      1.44183      0.00000
   6      0.51567      1.44183      0.00000
   6      0.51567     -0.72092     -1.24866
   6      0.51567     -0.72092      1.24866
   6      2.06265     -0.72092      1.24866
   6      2.06265     -0.72092     -1.24866
  99      2.45075      1.96517      0.00000
  99      0.12757      1.96517     -0.00000
  99      0.12757     -0.98259     -1.70189
  99      0.12757     -0.98259      1.70189
  99      2.45075     -0.98259      1.70189
  99      2.45075     -0.98259     -1.70189
  99      2.57832     -1.00000      0.00000
  99      0.00000     -1.00000     -0.00000
   1      3.67181     -0.00000      0.00000
   1     -1.09349     -0.00000     -0.00000
   1      2.45075      1.96517     -0.87766
   1      2.45075      1.96517      0.87766
   1      0.12757      1.96517      0.87766
   1      0.12757      1.96517     -0.87766
   1      0.12757     -0.22251     -2.14072
   1      0.12757     -1.74266     -1.26306
   1      0.12757     -1.74266      1.26306
   1      0.12757     -0.22251      2.14072
   1      2.45075     -0.22251      2.14072
   1      2.45075     -1.74266      1.26306
   1      2.45075     -1.74266     -1.26306
   1      2.45075     -0.22251     -2.14072
