# Supplementary material for: Artificial intelligence-enhanced quantum chemical method with broad applicability
Source: Nat Commun. 2021 Dec 2;12:7022. doi: 10.1038/s41467-021-27340-2 (PMC8640006; doi:10.1038/s41467-021-27340-2)
Supplement: Supplementary file 3 — Supplementary Data 2 [file 41467_2021_27340_MOESM3_ESM.zip › CHNO/56.xyz]

18
Naphthalene
   6      0.00000      0.00000      0.00000
   6      1.41978      0.00000      0.00000
   6      2.10854      1.24070      0.00000
   6     -0.68876      1.24070      0.00000
   6      2.10854     -1.24070      0.00000
   6     -0.68876     -1.24070      0.00000
   6      0.00160      2.42507      0.00000
   6      0.00160     -2.42507      0.00000
   6      1.41818      2.42507      0.00000
   6      1.41818     -2.42507      0.00000
   1     -1.77307      1.23796      0.00000
   1     -1.77307     -1.23796      0.00000
   1      3.19285      1.23796      0.00000
   1      3.19285     -1.23796      0.00000
   1     -0.53305     -3.36601      0.00000
   1     -0.53305      3.36601      0.00000
   1      1.95283      3.36601      0.00000
   1      1.95283     -3.36601      0.00000
