# Supplementary material for: Artificial intelligence-enhanced quantum chemical method with broad applicability
Source: Nat Commun. 2021 Dec 2;12:7022. doi: 10.1038/s41467-021-27340-2 (PMC8640006; doi:10.1038/s41467-021-27340-2)
Supplement: Supplementary file 3 — Supplementary Data 2 [file 41467_2021_27340_MOESM3_ESM.zip › CHNO/57.xyz]

38
Adamantane
  99      0.00000      0.00000      0.00000
  99      0.88793      0.00000      0.00000
   6      0.88793      1.25572      0.00000
  99      0.00000     -1.00000     -0.00000
   6      0.88793     -1.25572     -0.00000
  99     -0.88793     -0.00000     -0.00000
   6     -0.88793     -0.00000      1.25572
   6     -0.88793      0.00000     -1.25572
   6      0.00000      1.25142     -1.25142
   6      0.00000     -1.25142     -1.25142
   6      0.00000     -1.25142      1.25142
   6      0.00000      1.25142      1.25142
   6     -1.76977     -0.00000     -0.00000
   6      1.76977     -0.00000      0.00000
  99      0.00000      0.62786     -0.62786
  99      0.00000     -0.62786     -0.62786
  99     -0.00000     -0.62786      0.62786
  99     -0.00000      0.62786      0.62786
   1     -2.41753     -0.88281     -0.00000
   1     -2.41753      0.88281     -0.00000
   1      2.41753     -0.00000     -0.88281
   1      2.41753     -0.00000      0.88281
   1      0.62424      1.26804     -2.15086
   1     -0.62424      2.15086     -1.26804
   1     -0.62424     -2.15086     -1.26804
   1      0.62424     -1.26804     -2.15086
   1     -0.62424     -2.15086      1.26804
   1      0.62424     -1.26804      2.15086
   1      0.62424      1.26804      2.15086
   1     -0.62424      2.15086      1.26804
  99      0.07143      1.83307     -0.00000
  99      0.07143     -1.83307     -0.00000
  99     -0.07143     -0.00000      1.83307
  99     -0.07143      0.00000     -1.83307
   1      1.52014      2.14980     -0.00000
   1      1.52014     -2.14980     -0.00000
   1     -1.52014     -0.00000      2.14980
   1     -1.52014      0.00000     -2.14980
