# Supplementary material for: Artificial intelligence-enhanced quantum chemical method with broad applicability
Source: Nat Commun. 2021 Dec 2;12:7022. doi: 10.1038/s41467-021-27340-2 (PMC8640006; doi:10.1038/s41467-021-27340-2)
Supplement: Supplementary file 3 — Supplementary Data 2 [file 41467_2021_27340_MOESM3_ESM.zip › CHNO/58.xyz]

16
Cubane
   6      0.00000      0.00000      0.00000
   6      1.56444      0.00000      0.00000
   6      1.56444      1.56444      0.00000
   6      0.00000      1.56444      0.00000
   6      0.00000      0.00000     -1.56444
   6      1.56444      0.00000     -1.56444
   6      1.56444      1.56444     -1.56444
   6      0.00000      1.56444     -1.56444
   1     -0.62760     -0.62760      0.62760
   1      2.19205     -0.62760      0.62760
   1      2.19205      2.19205      0.62760
   1     -0.62760      2.19205      0.62760
   1     -0.62760     -0.62760     -2.19205
   1      2.19205     -0.62760     -2.19205
   1      2.19205      2.19205     -2.19205
   1     -0.62760      2.19205     -2.19205
