# Supplementary material for: Artificial intelligence-enhanced quantum chemical method with broad applicability
Source: Nat Commun. 2021 Dec 2;12:7022. doi: 10.1038/s41467-021-27340-2 (PMC8640006; doi:10.1038/s41467-021-27340-2)
Supplement: Supplementary file 3 — Supplementary Data 2 [file 41467_2021_27340_MOESM3_ESM.zip › CHNO/6.xyz]

15
Propane
   6      0.00000      0.00000      0.00000
  99      5.00000      0.00000      0.00000
  99      5.00000      5.00000      0.00000
   6      0.85327      1.26319      0.00000
   6      0.85327     -1.26319     -0.00000
  99      5.84712     -1.51099     -0.00000
  99      5.84712      1.51099      0.00000
   1     -0.65427      0.00000     -0.87538
   1     -0.65427     -0.00000      0.87538
   1      0.23756      2.16314     -0.00000
   1      0.23756     -2.16314     -0.00000
   1      1.49666      1.29512      0.88136
   1      1.49666      1.29512     -0.88136
   1      1.49666     -1.29512      0.88136
   1      1.49666     -1.29512     -0.88136
