# Supplementary material for: Artificial intelligence-enhanced quantum chemical method with broad applicability
Source: Nat Commun. 2021 Dec 2;12:7022. doi: 10.1038/s41467-021-27340-2 (PMC8640006; doi:10.1038/s41467-021-27340-2)
Supplement: Supplementary file 3 — Supplementary Data 2 [file 41467_2021_27340_MOESM3_ESM.zip › CHNO/60.xyz]

5
Ammonia
  99      0.00000      0.00000      0.00000
   7      1.00000      0.00000      0.00000
   1      1.38637      0.93563      0.00000
   1      1.38637     -0.46782      0.81028
   1      1.38637     -0.46782     -0.81028
