# Supplementary material for: Artificial intelligence-enhanced quantum chemical method with broad applicability
Source: Nat Commun. 2021 Dec 2;12:7022. doi: 10.1038/s41467-021-27340-2 (PMC8640006; doi:10.1038/s41467-021-27340-2)
Supplement: Supplementary file 3 — Supplementary Data 2 [file 41467_2021_27340_MOESM3_ESM.zip › CHNO/61.xyz]

7
Methylamine
   7      0.00000      0.00000      0.00000
   6      1.46267      0.00000      0.00000
   1      1.92287      0.99327      0.00000
   1      1.81745     -0.53927      0.87579
   1      1.81745     -0.53927     -0.87579
   1     -0.34503      0.50089     -0.80788
   1     -0.34503      0.50089      0.80788
