# Supplementary material for: Artificial intelligence-enhanced quantum chemical method with broad applicability
Source: Nat Commun. 2021 Dec 2;12:7022. doi: 10.1038/s41467-021-27340-2 (PMC8640006; doi:10.1038/s41467-021-27340-2)
Supplement: Supplementary file 3 — Supplementary Data 2 [file 41467_2021_27340_MOESM3_ESM.zip › CHNO/62.xyz]

11
Dimethylamine
  99      0.00000      0.00000      0.00000
   7      1.00000      0.00000      0.00000
   6      1.81859      1.20268      0.00000
   6      1.81859     -1.20268      0.00000
   1      1.17867      2.08352     -0.05328
   1      2.37405      1.25284      0.93689
   1      2.54460      1.24026     -0.82468
   1      1.17867     -2.08352     -0.05328
   1      2.37405     -1.25284      0.93689
   1      2.54460     -1.24026     -0.82468
   1      0.41085     -0.00000     -0.82169
