# Supplementary material for: Artificial intelligence-enhanced quantum chemical method with broad applicability
Source: Nat Commun. 2021 Dec 2;12:7022. doi: 10.1038/s41467-021-27340-2 (PMC8640006; doi:10.1038/s41467-021-27340-2)
Supplement: Supplementary file 3 — Supplementary Data 2 [file 41467_2021_27340_MOESM3_ESM.zip › CHNO/63.xyz]

14
Trimethylamine
  99      0.00000      0.00000      0.00000
   7      1.00000      0.00000      0.00000
   6      1.46883      1.37255      0.00000
   6      1.46883     -0.68628      1.18867
   6      1.46883     -0.68628     -1.18867
   1      2.56991      1.43701      0.00000
   1      1.09248      1.88849      0.88425
   1      1.09248      1.88849     -0.88425
   1      2.56991     -0.71850      1.24448
   1      1.09248     -1.71003      1.19335
   1      1.09248     -0.17846      2.07760
   1      2.56991     -0.71850     -1.24448
   1      1.09248     -0.17846     -2.07760
   1      1.09248     -1.71003     -1.19335
