# Supplementary material for: Artificial intelligence-enhanced quantum chemical method with broad applicability
Source: Nat Commun. 2021 Dec 2;12:7022. doi: 10.1038/s41467-021-27340-2 (PMC8640006; doi:10.1038/s41467-021-27340-2)
Supplement: Supplementary file 3 — Supplementary Data 2 [file 41467_2021_27340_MOESM3_ESM.zip › CHNO/64.xyz]

10
Ethylamine
   7      0.00000      0.00000      0.00000
   6      1.46378      0.00000      0.00000
   6      2.11198      1.38132      0.00000
   1      1.79372     -0.56319      0.87388
   1      1.79372     -0.56319     -0.87388
   1     -0.34387      0.50189     -0.80990
   1     -0.34387      0.50189      0.80990
   1      3.19980      1.30207      0.00000
   1      1.81623      1.95120     -0.88345
   1      1.81623      1.95120      0.88345
