# Supplementary material for: Artificial intelligence-enhanced quantum chemical method with broad applicability
Source: Nat Commun. 2021 Dec 2;12:7022. doi: 10.1038/s41467-021-27340-2 (PMC8640006; doi:10.1038/s41467-021-27340-2)
Supplement: Supplementary file 3 — Supplementary Data 2 [file 41467_2021_27340_MOESM3_ESM.zip › CHNO/65.xyz]

13
n-Propylamine
   7      0.00000      0.00000      0.00000
   6      1.46193      0.00000      0.00000
   6      2.11907      1.37631      0.00000
   1      1.79467     -0.56342      0.87435
   1      1.79467     -0.56342     -0.87435
   1     -0.34104      0.50388     -0.81008
   1     -0.34104      0.50388      0.81008
   6      3.63907      1.29142      0.00000
   1      1.77910      1.93578     -0.87745
   1      1.77910      1.93578      0.87745
   1      4.09397      2.28189      0.00000
   1      3.99608      0.75700      0.88212
   1      3.99608      0.75700     -0.88212
