# Supplementary material for: Artificial intelligence-enhanced quantum chemical method with broad applicability
Source: Nat Commun. 2021 Dec 2;12:7022. doi: 10.1038/s41467-021-27340-2 (PMC8640006; doi:10.1038/s41467-021-27340-2)
Supplement: Supplementary file 3 — Supplementary Data 2 [file 41467_2021_27340_MOESM3_ESM.zip › CHNO/66.xyz]

14
Isopropylamine
   7      0.00000      0.00000      0.00000
   6      1.46620      0.00000      0.00000
   1      1.88628      1.01631      0.00000
  99      2.98527      0.96915      0.00000
   6      1.94591     -0.71441      1.25405
   6      1.94591     -0.71441     -1.25405
   1     -0.34623      0.50254     -0.80906
   1      1.59054     -0.20176      2.15016
   1      3.03592     -0.74869      1.28941
   1      1.56085     -1.73489      1.26741
   1      1.59054     -0.20176     -2.15016
   1      3.03592     -0.74869     -1.28941
   1      1.56085     -1.73489     -1.26741
   1     -0.34623      0.50254      0.80906
