# Supplementary material for: Artificial intelligence-enhanced quantum chemical method with broad applicability
Source: Nat Commun. 2021 Dec 2;12:7022. doi: 10.1038/s41467-021-27340-2 (PMC8640006; doi:10.1038/s41467-021-27340-2)
Supplement: Supplementary file 3 — Supplementary Data 2 [file 41467_2021_27340_MOESM3_ESM.zip › CHNO/67.xyz]

16
tert-Butylamine
   7      0.00000      0.00000      0.00000
   6      1.46771      0.00000      0.00000
   6      2.04403      1.41897      0.00000
   1      3.13595      1.39689      0.00000
   6      1.92745     -0.74097      1.24950
   6      1.92745     -0.74097     -1.24950
   1      1.71532      1.96767      0.88639
   1      1.71532      1.96767     -0.88639
   1     -0.34664      0.50369     -0.80994
   1      1.58779     -0.21712      2.14670
   1      3.01767     -0.81079      1.28341
   1      1.50963     -1.74724      1.25944
   1      1.58779     -0.21712     -2.14670
   1      3.01767     -0.81079     -1.28341
   1      1.50963     -1.74724     -1.25944
   1     -0.34664      0.50369      0.80994
