# Supplementary material for: Artificial intelligence-enhanced quantum chemical method with broad applicability
Source: Nat Commun. 2021 Dec 2;12:7022. doi: 10.1038/s41467-021-27340-2 (PMC8640006; doi:10.1038/s41467-021-27340-2)
Supplement: Supplementary file 3 — Supplementary Data 2 [file 41467_2021_27340_MOESM3_ESM.zip › CHNO/68.xyz]

11
Aziridine
  99      0.00000      0.00000      0.00000
   7      1.00000      0.00000      0.00000
  99      1.00000      1.00000      0.00000
   1      1.93722      0.38547     -0.00000
   6      1.00000     -1.27392     -0.73938
   6      1.00000     -1.27392      0.73938
   1      1.90793     -1.57006     -1.24606
   1      0.08350     -1.48176     -1.27095
   1      1.90793     -1.57006      1.24606
   1      0.08350     -1.48176      1.27095
  99      1.00000     -1.00000      0.00000
