# Supplementary material for: Artificial intelligence-enhanced quantum chemical method with broad applicability
Source: Nat Commun. 2021 Dec 2;12:7022. doi: 10.1038/s41467-021-27340-2 (PMC8640006; doi:10.1038/s41467-021-27340-2)
Supplement: Supplementary file 3 — Supplementary Data 2 [file 41467_2021_27340_MOESM3_ESM.zip › CHNO/69.xyz]

10
Pyrrole
   1      0.00000      0.00000      0.00000
   7      1.00172      0.00000      0.00000
   6      1.78884      1.12235      0.00000
   6      1.78884     -1.12235      0.00000
   6      3.10151      0.71134      0.00000
   6      3.10151     -0.71134     -0.00000
   1      1.35322      2.10659      0.00000
   1      1.35322     -2.10659     -0.00000
   1      3.96238      1.35968      0.00000
   1      3.96238     -1.35968      0.00000
