# Supplementary material for: Artificial intelligence-enhanced quantum chemical method with broad applicability
Source: Nat Commun. 2021 Dec 2;12:7022. doi: 10.1038/s41467-021-27340-2 (PMC8640006; doi:10.1038/s41467-021-27340-2)
Supplement: Supplementary file 3 — Supplementary Data 2 [file 41467_2021_27340_MOESM3_ESM.zip › CHNO/7.xyz]

10
Propene ecl
   6      0.00000      0.00000      0.00000
   6      1.33437      0.00000      0.00000
   6      2.17597      1.23887      0.00000
  99      7.17059      1.47068      0.00000
   1      1.55389      2.13430      0.00000
   1      2.82466      1.26898     -0.87734
   1      2.82466      1.26898      0.87734
   1      1.86194     -0.95035      0.00000
   1     -0.56597     -0.92176     -0.00000
   1     -0.55693      0.92919      0.00000
