# Supplementary material for: Artificial intelligence-enhanced quantum chemical method with broad applicability
Source: Nat Commun. 2021 Dec 2;12:7022. doi: 10.1038/s41467-021-27340-2 (PMC8640006; doi:10.1038/s41467-021-27340-2)
Supplement: Supplementary file 3 — Supplementary Data 2 [file 41467_2021_27340_MOESM3_ESM.zip › CHNO/70.xyz]

14
Pyridine
  99      0.00000      0.00000      0.00000
   7      1.00000      0.00000      0.00000
   6      1.69901      1.13975      0.00000
   6      1.69901     -1.13975      0.00000
   6      3.08951      1.19449      0.00000
   6      3.08951     -1.19449      0.00000
  99      1.00000      0.00000      1.00000
   6      3.80058      0.00000      0.00000
   1      1.11546      2.05299      0.00000
   1      1.11546     -2.05299      0.00000
   1      3.59499      2.15087      0.00000
   1      3.59499     -2.15087      0.00000
  99      3.80058      0.00000      1.00000
   1      4.88239      0.00000      0.00000
