# Supplementary material for: Artificial intelligence-enhanced quantum chemical method with broad applicability
Source: Nat Commun. 2021 Dec 2;12:7022. doi: 10.1038/s41467-021-27340-2 (PMC8640006; doi:10.1038/s41467-021-27340-2)
Supplement: Supplementary file 3 — Supplementary Data 2 [file 41467_2021_27340_MOESM3_ESM.zip › CHNO/71.xyz]

12
Pyridazine (1,2)
  99      0.00000      0.00000      0.00000
  99      1.00000      0.00000      0.00000
   7      1.00000      0.66670      0.00000
   7      1.00000     -0.66670      0.00000
   6      2.16034      1.32034      0.00000
   6      2.16034     -1.32034      0.00000
   6      3.40470      0.68936      0.00000
   6      3.40470     -0.68936     -0.00000
   1      2.06926      2.39891      0.00000
   1      2.06926     -2.39891      0.00000
   1      4.31922      1.26659      0.00000
   1      4.31922     -1.26659     -0.00000
