# Supplementary material for: Artificial intelligence-enhanced quantum chemical method with broad applicability
Source: Nat Commun. 2021 Dec 2;12:7022. doi: 10.1038/s41467-021-27340-2 (PMC8640006; doi:10.1038/s41467-021-27340-2)
Supplement: Supplementary file 3 — Supplementary Data 2 [file 41467_2021_27340_MOESM3_ESM.zip › CHNO/72.xyz]

12
Pyrimidine (1,3)
   1      0.00000      0.00000      0.00000
   6      1.08277      0.00000      0.00000
   7      1.67494      1.19621      0.00000
   7      1.67494     -1.19621      0.00000
   6      3.01052      1.18200      0.00000
   6      3.01052     -1.18200     -0.00000
  99      1.08277      0.00000      1.00000
   6      3.74140      0.00000      0.00000
   1      3.50047      2.14846      0.00000
   1      3.50047     -2.14846      0.00000
  99      3.74140      0.00000      1.00000
   1      4.82262      0.00000      0.00000
