# Supplementary material for: Artificial intelligence-enhanced quantum chemical method with broad applicability
Source: Nat Commun. 2021 Dec 2;12:7022. doi: 10.1038/s41467-021-27340-2 (PMC8640006; doi:10.1038/s41467-021-27340-2)
Supplement: Supplementary file 3 — Supplementary Data 2 [file 41467_2021_27340_MOESM3_ESM.zip › CHNO/73.xyz]

12
Pyrazine (1,4)
  99      0.00000      0.00000      0.00000
   7      1.40768      0.00000      0.00000
  99      0.00000      1.00000      0.00000
   7     -1.40768      0.00000      0.00000
   6     -0.69649      1.12976      0.00000
   6     -0.69649     -1.12976     -0.00000
   6      0.69649      1.12976      0.00000
   6      0.69649     -1.12976      0.00000
   1     -1.24946      2.06130      0.00000
   1     -1.24946     -2.06130      0.00000
   1      1.24946      2.06130      0.00000
   1      1.24946     -2.06130      0.00000
