# Supplementary material for: Artificial intelligence-enhanced quantum chemical method with broad applicability
Source: Nat Commun. 2021 Dec 2;12:7022. doi: 10.1038/s41467-021-27340-2 (PMC8640006; doi:10.1038/s41467-021-27340-2)
Supplement: Supplementary file 3 — Supplementary Data 2 [file 41467_2021_27340_MOESM3_ESM.zip › CHNO/74.xyz]

16
Aniline
   6      0.00000      0.00000      0.00000
   6      2.80864      0.00000      0.00000
  99      2.80864      1.00000      0.00000
  99      0.00000      1.00000      0.00000
   6      0.70695      1.19939     -0.00064
   6      0.70695     -1.19939     -0.00064
   6      2.09720      1.20364      0.00180
   6      2.09720     -1.20364      0.00180
   1     -1.08046      0.00000     -0.00087
   1      0.17612      2.14262     -0.00277
   1      0.17612     -2.14262     -0.00277
   1      2.63681      2.14429     -0.00625
   1      2.63681     -2.14429     -0.00625
   7      4.20954      0.00000     -0.06864
   1      4.63113      0.82945      0.32012
   1      4.63113     -0.82945      0.32012
