# Supplementary material for: Artificial intelligence-enhanced quantum chemical method with broad applicability
Source: Nat Commun. 2021 Dec 2;12:7022. doi: 10.1038/s41467-021-27340-2 (PMC8640006; doi:10.1038/s41467-021-27340-2)
Supplement: Supplementary file 3 — Supplementary Data 2 [file 41467_2021_27340_MOESM3_ESM.zip › CHNO/77.xyz]

7
Methylisocyanide
   6      0.00000      0.00000      0.00000
   7      1.45257      0.00000      0.00000
  99      1.45257      1.00000      0.00000
   6      2.65365      0.00000     -0.00000
   1     -0.36370      1.02296      0.00000
   1     -0.36370     -0.51148     -0.88591
   1     -0.36370     -0.51148      0.88591
