# Supplementary material for: Artificial intelligence-enhanced quantum chemical method with broad applicability
Source: Nat Commun. 2021 Dec 2;12:7022. doi: 10.1038/s41467-021-27340-2 (PMC8640006; doi:10.1038/s41467-021-27340-2)
Supplement: Supplementary file 3 — Supplementary Data 2 [file 41467_2021_27340_MOESM3_ESM.zip › CHNO/78.xyz]

10
Propionitrile
   6      0.00000      0.00000      0.00000
   6      1.46661      0.00000      0.00000
  99      1.46661      1.00000      0.00000
   7      2.62398      0.02202     -0.00000
   6     -0.56472      1.41986      0.00000
   1     -0.33921     -0.55092     -0.87798
   1     -0.33921     -0.55092      0.87798
   1     -1.65305      1.39111     -0.00000
   1     -0.23289      1.96526     -0.88153
   1     -0.23289      1.96526      0.88153
