# Supplementary material for: Artificial intelligence-enhanced quantum chemical method with broad applicability
Source: Nat Commun. 2021 Dec 2;12:7022. doi: 10.1038/s41467-021-27340-2 (PMC8640006; doi:10.1038/s41467-021-27340-2)
Supplement: Supplementary file 3 — Supplementary Data 2 [file 41467_2021_27340_MOESM3_ESM.zip › CHNO/79.xyz]

8
Acrylonitrile
   6      0.00000      0.00000      0.00000
   6      1.33667      0.00000      0.00000
   1     -0.55556      0.92627      0.00000
   1     -0.54917     -0.92944     -0.00000
   1      1.90926     -0.91871      0.00000
   6      2.09254      1.22138      0.00000
  99      1.24221      1.74762      0.00000
   7      2.71999      2.19637     -0.00000
