# Supplementary material for: Artificial intelligence-enhanced quantum chemical method with broad applicability
Source: Nat Commun. 2021 Dec 2;12:7022. doi: 10.1038/s41467-021-27340-2 (PMC8640006; doi:10.1038/s41467-021-27340-2)
Supplement: Supplementary file 3 — Supplementary Data 2 [file 41467_2021_27340_MOESM3_ESM.zip › CHNO/8.xyz]

9
Propyne
  99      0.00000      0.00000      0.00000
   6      1.00000      0.00000      0.00000
   6      1.00000      1.20672      0.00000
   1      1.00000     -1.06250      0.00000
  99     -0.00000      1.20672      0.00000
   6      1.00000      2.66846     -0.00000
   1      0.49004      3.05103      0.88327
   1      2.01991      3.05103     -0.00000
   1      0.49004      3.05103     -0.88327
