# Supplementary material for: Artificial intelligence-enhanced quantum chemical method with broad applicability
Source: Nat Commun. 2021 Dec 2;12:7022. doi: 10.1038/s41467-021-27340-2 (PMC8640006; doi:10.1038/s41467-021-27340-2)
Supplement: Supplementary file 3 — Supplementary Data 2 [file 41467_2021_27340_MOESM3_ESM.zip › CHNO/80.xyz]

10
Fumaronitrile
   6      0.00000      0.00000      0.00000
   6      1.34062      0.00000      0.00000
   1     -0.56284      0.92349      0.00000
   6     -0.74863     -1.22296     -0.00000
   6      2.08925      1.22296      0.00000
   1      1.90346     -0.92349      0.00000
  99      1.23636      1.74506      0.00000
   7      2.71158      2.20052     -0.00000
  99      0.10426     -1.74506     -0.00000
   7     -1.37096     -2.20052     -0.00000
