# Supplementary material for: Artificial intelligence-enhanced quantum chemical method with broad applicability
Source: Nat Commun. 2021 Dec 2;12:7022. doi: 10.1038/s41467-021-27340-2 (PMC8640006; doi:10.1038/s41467-021-27340-2)
Supplement: Supplementary file 3 — Supplementary Data 2 [file 41467_2021_27340_MOESM3_ESM.zip › CHNO/81.xyz]

10
Maleonitrile
   6      0.00000      0.00000      0.00000
   6      1.34069      0.00000      0.00000
   1     -0.54403      0.93329      0.00000
   6     -0.78305     -1.19941     -0.00000
   6      2.12374     -1.19941      0.00000
   1      1.88472      0.93329      0.00000
  99      1.28640     -1.74608      0.00000
   7      2.79068     -2.14739      0.00000
  99      0.05429     -1.74608     -0.00000
   7     -1.44999     -2.14739     -0.00000
