# Supplementary material for: Artificial intelligence-enhanced quantum chemical method with broad applicability
Source: Nat Commun. 2021 Dec 2;12:7022. doi: 10.1038/s41467-021-27340-2 (PMC8640006; doi:10.1038/s41467-021-27340-2)
Supplement: Supplementary file 3 — Supplementary Data 2 [file 41467_2021_27340_MOESM3_ESM.zip › CHNO/82.xyz]

10
Dicyanoacetylene
   6      0.00000      0.00000      0.00000
   6      1.21060      0.00000      0.00000
  99      0.00000      1.00000      0.00000
  99      1.21060      1.00000      0.00000
   6     -1.37748      0.00000      0.00000
   6      2.58808      0.00000     -0.00000
  99      2.58808      1.00000     -0.00000
   7      3.74938      0.00000     -0.00000
  99     -1.37748      1.00000      0.00000
   7     -2.53878      0.00000      0.00000
