# Supplementary material for: Artificial intelligence-enhanced quantum chemical method with broad applicability
Source: Nat Commun. 2021 Dec 2;12:7022. doi: 10.1038/s41467-021-27340-2 (PMC8640006; doi:10.1038/s41467-021-27340-2)
Supplement: Supplementary file 3 — Supplementary Data 2 [file 41467_2021_27340_MOESM3_ESM.zip › CHNO/84.xyz]

16
Benzonitrile
   6      0.00000      0.00000      0.00000
   6      1.43937      0.00000      0.00000
   6      2.13426      1.21252      0.00000
   6      2.13426     -1.21252      0.00000
   6      3.52441      1.20750      0.00000
   6      3.52441     -1.20750     -0.00000
  99      1.43937      0.00000      1.00000
   6      4.21948      0.00000      0.00000
  99      0.00000      0.00000     -1.00000
   1      1.58048      2.14107      0.00000
   1      1.58048     -2.14107      0.00000
   1      4.06220      2.14503      0.00000
   1      4.06220     -2.14503      0.00000
  99      4.21948      0.00000      1.00000
   1      5.30078      0.00000      0.00000
   7     -1.15968      0.00000     -0.00000
