# Supplementary material for: Artificial intelligence-enhanced quantum chemical method with broad applicability
Source: Nat Commun. 2021 Dec 2;12:7022. doi: 10.1038/s41467-021-27340-2 (PMC8640006; doi:10.1038/s41467-021-27340-2)
Supplement: Supplementary file 3 — Supplementary Data 2 [file 41467_2021_27340_MOESM3_ESM.zip › CHNO/85.xyz]

10
Hydrazine
   7      0.00000      0.00000      0.00000
   7      1.43054      0.00000      0.00000
  99      1.43054      1.00000      0.00000
  99      0.00000     -1.00000     -0.00000
  99     -0.62251     -0.55339     -0.55339
  99      2.05306     -0.55339      0.55339
   1     -0.29620      0.22631     -0.93738
   1     -0.37124     -0.91665      0.22097
   1      1.72674      0.22631      0.93738
   1      1.80178     -0.91665     -0.22097
