# Supplementary material for: Artificial intelligence-enhanced quantum chemical method with broad applicability
Source: Nat Commun. 2021 Dec 2;12:7022. doi: 10.1038/s41467-021-27340-2 (PMC8640006; doi:10.1038/s41467-021-27340-2)
Supplement: Supplementary file 3 — Supplementary Data 2 [file 41467_2021_27340_MOESM3_ESM.zip › CHNO/86.xyz]

13
Methylhydrazine
   7      0.00000      0.00000      0.00000
   7      1.42426      0.00000      0.00000
  99      1.42426      1.00000      0.00000
  99      0.00000     -1.00000     -0.00000
  99     -0.55194     -0.58965     -0.58965
  99      1.97619     -0.58965      0.58965
   1     -0.30563      0.27089     -0.92391
   1     -0.37014     -0.92692      0.19133
   1      1.77411     -0.86250     -0.39917
   6      1.89861      0.10589      1.36879
   1      1.56880      1.06352      1.77014
   1      2.98960      0.08605      1.35825
   1      1.52220     -0.69316      2.01950
