# Supplementary material for: Artificial intelligence-enhanced quantum chemical method with broad applicability
Source: Nat Commun. 2021 Dec 2;12:7022. doi: 10.1038/s41467-021-27340-2 (PMC8640006; doi:10.1038/s41467-021-27340-2)
Supplement: Supplementary file 3 — Supplementary Data 2 [file 41467_2021_27340_MOESM3_ESM.zip › CHNO/87.xyz]

16
1,1-Dimethylhydrazine
   7      0.00000      0.00000      0.00000
   7      1.42221      0.00000      0.00000
  99      1.42221      1.00000      0.00000
  99      0.00000     -1.00000     -0.00000
  99     -0.55194     -0.58965     -0.58965
  99      1.97415     -0.58965      0.58965
   1     -0.30710      0.27025     -0.92640
   1     -0.34790     -0.94465      0.17095
   6      1.94765     -1.19727     -0.62280
   6      1.86988      0.11279      1.37427
   1      1.44069      1.01493      1.80594
   1      2.95978      0.18785      1.38780
   1      1.55775     -0.75423      1.97888
   1      1.64825     -1.23310     -1.67104
   1      1.58550     -2.10927     -0.11779
   1      3.03701     -1.17754     -0.57930
