# Supplementary material for: Artificial intelligence-enhanced quantum chemical method with broad applicability
Source: Nat Commun. 2021 Dec 2;12:7022. doi: 10.1038/s41467-021-27340-2 (PMC8640006; doi:10.1038/s41467-021-27340-2)
Supplement: Supplementary file 3 — Supplementary Data 2 [file 41467_2021_27340_MOESM3_ESM.zip › CHNO/88.xyz]

16
1,2-Dimethylhydrazine
   7      0.00000      0.00000      0.00000
   7      1.42276      0.00000      0.00000
  99      1.42276      1.00000      0.00000
  99      0.00000     -1.00000     -0.00000
  99     -0.55194     -0.58965     -0.58965
  99      1.97470     -0.58965      0.58965
   1     -0.28345      0.31252     -0.91816
   6     -0.57484     -1.31065      0.26478
   1      1.76764     -0.89840     -0.32885
   6      1.93370      0.25172      1.33908
   1      1.63263      1.25524      1.63882
   1      3.02432      0.20814      1.30234
   1      1.56982     -0.45816      2.09278
   1     -0.36896     -1.60186      1.29406
   1     -0.18535     -2.09239     -0.40416
   1     -1.65726     -1.24665      0.14561
