# Supplementary material for: Artificial intelligence-enhanced quantum chemical method with broad applicability
Source: Nat Commun. 2021 Dec 2;12:7022. doi: 10.1038/s41467-021-27340-2 (PMC8640006; doi:10.1038/s41467-021-27340-2)
Supplement: Supplementary file 3 — Supplementary Data 2 [file 41467_2021_27340_MOESM3_ESM.zip › CHNO/89.xyz]

24
trans-Azodiisopropane
   7      0.00000      0.00000      0.00000
   7      1.24271      0.00000      0.00000
  99      1.24271      1.00000      0.00000
  99      0.00000     -1.00000     -0.00000
   6      1.81541      1.35583      0.00000
   6     -0.57270     -1.35583     -0.00000
   1      1.00350      2.09065      0.00000
   6      2.64464      1.47509      1.26100
   6      2.64464      1.47509     -1.26100
   1      0.23920     -2.09065     -0.00000
   6     -1.40193     -1.47509      1.26100
   6     -1.40193     -1.47509     -1.26100
   1      3.13800      2.44639      1.31455
   1      3.40381      0.69152      1.26194
   1      2.01546      1.34755      2.14370
   1      3.13800      2.44639     -1.31455
   1      3.40381      0.69152     -1.26194
   1      2.01546      1.34755     -2.14370
   1     -1.89530     -2.44639      1.31455
   1     -2.16110     -0.69152      1.26194
   1     -0.77275     -1.34755      2.14370
   1     -1.89530     -2.44639     -1.31455
   1     -2.16110     -0.69152     -1.26194
   1     -0.77275     -1.34755     -2.14370
