# Supplementary material for: Artificial intelligence-enhanced quantum chemical method with broad applicability
Source: Nat Commun. 2021 Dec 2;12:7022. doi: 10.1038/s41467-021-27340-2 (PMC8640006; doi:10.1038/s41467-021-27340-2)
Supplement: Supplementary file 3 — Supplementary Data 2 [file 41467_2021_27340_MOESM3_ESM.zip › CHNO/9.xyz]

8
Allene
   6      0.00000      0.00000      0.00000
   6      1.30846      0.00000      0.00000
   1      1.86152      0.92721      0.00000
   1      1.86152     -0.92721      0.00000
  99      0.00000      5.00000      0.00000
   6     -1.30846      0.00000      0.00000
   1     -1.86152      0.00000     -0.92721
   1     -1.86152      0.00000      0.92721
