# Supplementary material for: Artificial intelligence-enhanced quantum chemical method with broad applicability
Source: Nat Commun. 2021 Dec 2;12:7022. doi: 10.1038/s41467-021-27340-2 (PMC8640006; doi:10.1038/s41467-021-27340-2)
Supplement: Supplementary file 3 — Supplementary Data 2 [file 41467_2021_27340_MOESM3_ESM.zip › CHNO/94.xyz]

7
Methanol
   8      0.00000      0.00000      0.00000
   6      1.41913      0.00000      0.00000
   1      1.73265      1.04011      0.00000
  99      2.06038     -0.76734      0.00000
   1      1.82558     -0.48637      0.88947
   1      1.82558     -0.48637     -0.88947
   1     -0.30079     -0.90846     -0.00000
