# Supplementary material for: Artificial intelligence-enhanced quantum chemical method with broad applicability
Source: Nat Commun. 2021 Dec 2;12:7022. doi: 10.1038/s41467-021-27340-2 (PMC8640006; doi:10.1038/s41467-021-27340-2)
Supplement: Supplementary file 3 — Supplementary Data 2 [file 41467_2021_27340_MOESM3_ESM.zip › CHNO/95.xyz]

9
Ethanol
   6      0.00000      0.00000      0.00000
   6      1.51032      0.00000      0.00000
   8      1.93672      1.35939      0.00000
   1      2.89477      1.37915      0.00000
   1      1.88870     -0.52085      0.88567
   1      1.88870     -0.52085     -0.88567
   1     -0.37357     -1.02459     -0.00000
   1     -0.37857      0.51084     -0.88444
   1     -0.37857      0.51084      0.88444
