# Supplementary material for: Artificial intelligence-enhanced quantum chemical method with broad applicability
Source: Nat Commun. 2021 Dec 2;12:7022. doi: 10.1038/s41467-021-27340-2 (PMC8640006; doi:10.1038/s41467-021-27340-2)
Supplement: Supplementary file 3 — Supplementary Data 2 [file 41467_2021_27340_MOESM3_ESM.zip › CHNO/96.xyz]

12
Propanol
   6      0.00000      0.00000      0.00000
   6      1.51260      0.00000      0.00000
   8      1.95332      1.35551      0.00000
   1      2.91145      1.36324      0.00000
   1      1.88689     -0.52562      0.88685
   1      1.88689     -0.52562     -0.88685
   6     -0.56008     -1.41697     -0.00000
   1     -0.34714      0.54799     -0.87847
   1     -0.34714      0.54799      0.87847
   1     -1.64930     -1.40981     -0.00000
   1     -0.22769     -1.96670     -0.88305
   1     -0.22769     -1.96670      0.88305
