# Supplementary material for: Artificial intelligence-enhanced quantum chemical method with broad applicability
Source: Nat Commun. 2021 Dec 2;12:7022. doi: 10.1038/s41467-021-27340-2 (PMC8640006; doi:10.1038/s41467-021-27340-2)
Supplement: Supplementary file 3 — Supplementary Data 2 [file 41467_2021_27340_MOESM3_ESM.zip › CHNO/97.xyz]

15
Isopropanol
   8      0.00000      0.00000      0.00000
   6      1.42592      0.00000      0.00000
   1      1.69423      1.05626      0.00000
  99      2.78870      1.16642      0.00000
   6      1.96894     -0.65195      1.26006
   6      1.96894     -0.65195     -1.26006
  99      1.28593      1.54815      0.89518
  99      1.28593      1.54815     -0.89518
   1     -0.29359     -0.91412     -0.00000
   1      1.55666     -0.16664      2.14326
   1      3.05615     -0.57378      1.29710
   1      1.70131     -1.71211      1.28696
   1      1.55666     -0.16664     -2.14326
   1      3.05615     -0.57378     -1.29710
   1      1.70131     -1.71211     -1.28696
