# Supplementary material for: Artificial intelligence-enhanced quantum chemical method with broad applicability
Source: Nat Commun. 2021 Dec 2;12:7022. doi: 10.1038/s41467-021-27340-2 (PMC8640006; doi:10.1038/s41467-021-27340-2)
Supplement: Supplementary file 3 — Supplementary Data 2 [file 41467_2021_27340_MOESM3_ESM.zip › CHNO/98.xyz]

15
tert-Butanol
   8      0.00000      0.00000      0.00000
   6      1.43325      0.00000      0.00000
   6      1.82654      1.46710      0.00000
   1      2.91429      1.56922      0.00000
   6      1.94691     -0.70084      1.25336
   6      1.94691     -0.70084     -1.25336
   1      1.42554      1.96109      0.88562
   1      1.42554      1.96109     -0.88562
   1     -0.29760     -0.91279     -0.00000
   1      1.54690     -0.21395      2.14317
   1      3.03748     -0.66538      1.29636
   1      1.63859     -1.75000      1.26214
   1      1.54690     -0.21395     -2.14317
   1      3.03748     -0.66538     -1.29636
   1      1.63859     -1.75000     -1.26214
