# Supplementary material for: Artificial intelligence-enhanced quantum chemical method with broad applicability
Source: Nat Commun. 2021 Dec 2;12:7022. doi: 10.1038/s41467-021-27340-2 (PMC8640006; doi:10.1038/s41467-021-27340-2)
Supplement: Supplementary file 3 — Supplementary Data 2 [file 41467_2021_27340_MOESM3_ESM.zip › CHNO/99.xyz]

13
Dimethylether
   8      0.00000      0.00000      0.00000
  99      5.00000      0.00000      0.00000
  99      5.00000      5.00000      0.00000
   6      0.79640      1.16126      0.00000
   6      0.79640     -1.16126     -0.00000
  99      5.78629     -1.47905     -0.00000
  99      5.78629      1.47905      0.00000
   1      0.12584      2.01646     -0.00000
   1      0.12584     -2.01646     -0.00000
   1      1.43418      1.20188      0.89042
   1      1.43418      1.20188     -0.89042
   1      1.43418     -1.20188      0.89042
   1      1.43418     -1.20188     -0.89042
