# Supplementary material for: Artificial intelligence-enhanced quantum chemical method with broad applicability
Source: Nat Commun. 2021 Dec 2;12:7022. doi: 10.1038/s41467-021-27340-2 (PMC8640006; doi:10.1038/s41467-021-27340-2)
Supplement: Supplementary file 3 — Supplementary Data 2 [file 41467_2021_27340_MOESM3_ESM.zip › ExGeom(CC2)/1.xyz]

15
9H-adenine 1npi* (2 1A)
   7      0.03986     -0.03258      0.02184
   6      1.39935      0.01060      0.05537
   6      1.88625      1.37673      0.02157
   7      0.73845      2.12868     -0.03350
   6     -0.32191      1.25828     -0.03124
   7      3.14585      1.77770      0.04042
   6      4.01224      0.69096      0.09962
   7      3.72343     -0.67981      0.13871
   6      2.36383     -1.00931      0.11485
   7      2.05234     -2.28621      0.15015
   1      5.06089      0.92724      0.11862
   1      1.08932     -2.57342      0.13507
   1      2.78892     -2.96933      0.19239
   1      0.69936      3.13070     -0.06844
   1     -1.33951      1.60769     -0.06930
