# Supplementary material for: Artificial intelligence-enhanced quantum chemical method with broad applicability
Source: Nat Commun. 2021 Dec 2;12:7022. doi: 10.1038/s41467-021-27340-2 (PMC8640006; doi:10.1038/s41467-021-27340-2)
Supplement: Supplementary file 3 — Supplementary Data 2 [file 41467_2021_27340_MOESM3_ESM.zip › ExGeom(CC2)/10.xyz]

17
acetophenone 3npi* (1 3A")
   6      0.00000      0.00000      0.00000
   8      1.35673      0.00000      0.00000
   6     -0.55973     -1.38638      0.00000
   1      0.25774     -2.10937      0.00000
   1     -1.14894     -1.52117     -0.89040
   1     -1.14894     -1.52117      0.89040
   6     -0.71644      1.19397      0.00000
   6     -2.15645      1.15275      0.00000
   6     -0.06845      2.46853      0.00000
   6     -2.87523      2.34050      0.00000
   6     -0.81156      3.64003      0.00000
   6     -2.22391      3.58655      0.00000
   1     -2.65742      0.19380      0.00000
   1      1.01239      2.51871      0.00000
   1     -3.95739      2.31026      0.00000
   1     -0.32339      4.60419      0.00000
   1     -2.79524      4.50412      0.00000
