# Supplementary material for: Artificial intelligence-enhanced quantum chemical method with broad applicability
Source: Nat Commun. 2021 Dec 2;12:7022. doi: 10.1038/s41467-021-27340-2 (PMC8640006; doi:10.1038/s41467-021-27340-2)
Supplement: Supplementary file 3 — Supplementary Data 2 [file 41467_2021_27340_MOESM3_ESM.zip › ExGeom(CC2)/11.xyz]

17
acetophenone 3pipi* (1 3A')
   6      0.00000      0.00000      0.00000
   8      1.24017      0.00000      0.00000
   6     -0.76780     -1.30277      0.00000
   1     -0.04244     -2.11546      0.00000
   1     -1.37529     -1.37558     -0.88813
   1     -1.37529     -1.37558      0.88813
   6     -0.73795      1.25391      0.00000
   6     -2.23766      1.30989      0.00000
   6      0.00325      2.55679      0.00000
   6     -2.88505      2.50671      0.00000
   6     -0.66875      3.73528      0.00000
   6     -2.13952      3.76862      0.00000
   1     -2.78553      0.37813      0.00000
   1      1.08199      2.50687      0.00000
   1     -3.96721      2.54997      0.00000
   1     -0.13629      4.67890      0.00000
   1     -2.66488      4.71226      0.00000
