# Supplementary material for: Artificial intelligence-enhanced quantum chemical method with broad applicability
Source: Nat Commun. 2021 Dec 2;12:7022. doi: 10.1038/s41467-021-27340-2 (PMC8640006; doi:10.1038/s41467-021-27340-2)
Supplement: Supplementary file 3 — Supplementary Data 2 [file 41467_2021_27340_MOESM3_ESM.zip › ExGeom(CC2)/16.xyz]

4
acetylene 3pipi* (2 3A2)
   6     -0.69754      0.00000      0.00000
   6      0.69754      0.00000      0.00000
   1     -1.77113      0.00000      0.00000
   1      1.77113      0.00000      0.00000
