# Supplementary material for: Artificial intelligence-enhanced quantum chemical method with broad applicability
Source: Nat Commun. 2021 Dec 2;12:7022. doi: 10.1038/s41467-021-27340-2 (PMC8640006; doi:10.1038/s41467-021-27340-2)
Supplement: Supplementary file 3 — Supplementary Data 2 [file 41467_2021_27340_MOESM3_ESM.zip › ExGeom(CC2)/2.xyz]

7
acetaldehyde 1npi* (2 1A)
   6      0.00000      0.00000      0.00000
   6      1.49402      0.00000      0.00000
   1     -0.51717     -0.93821      0.00000
   8     -0.69061      0.89897     -0.71794
   1      1.82167     -0.54221      0.88408
   1      1.86697     -0.49911     -0.88916
   1      1.83359      1.02710      0.04577
