# Supplementary material for: Artificial intelligence-enhanced quantum chemical method with broad applicability
Source: Nat Commun. 2021 Dec 2;12:7022. doi: 10.1038/s41467-021-27340-2 (PMC8640006; doi:10.1038/s41467-021-27340-2)
Supplement: Supplementary file 3 — Supplementary Data 2 [file 41467_2021_27340_MOESM3_ESM.zip › ExGeom(CC2)/25.xyz]

8
acrolein 1npi* (1 1A")
   6      0.00000      0.00000      0.00000
   6      1.43075      0.00000      0.00000
   6      2.07945      1.18789      0.00000
   8      3.40613      1.34192      0.00000
   1     -0.54719     -0.92575     -0.00000
   1     -0.53052      0.94006      0.00000
   1      1.97404     -0.93369      0.00000
   1      1.60730      2.13741      0.00000
