# Supplementary material for: Artificial intelligence-enhanced quantum chemical method with broad applicability
Source: Nat Commun. 2021 Dec 2;12:7022. doi: 10.1038/s41467-021-27340-2 (PMC8640006; doi:10.1038/s41467-021-27340-2)
Supplement: Supplementary file 3 — Supplementary Data 2 [file 41467_2021_27340_MOESM3_ESM.zip › ExGeom(CC2)/26.xyz]

8
acrolein 3npi* (1 3A")
   6      0.00000      0.00000      0.00000
   6      1.41520      0.00000      0.00000
   6      2.07309      1.19248      0.00000
   8      3.38882      1.34950      0.00000
   1     -0.54606     -0.92608     -0.00000
   1     -0.53551      0.93695      0.00000
   1      1.96540     -0.92986      0.00000
   1      1.60333      2.14168      0.00000
